# Supplementary material for: Transcriptome Analysis Reveals Olfactory System Expression Characteristics of Aquatic Snakes
Source: Front Genet. 2022 Jan 25;13:825974. doi: 10.3389/fgene.2022.825974 (PMC8829814; doi:10.3389/fgene.2022.825974)
Supplement: Supplementary file 1 [file DataSheet1.zip]

Archive with 2 entries (2 files):
- Supplementary Figure.docx
- Supplementary Table.xlsx
