# Supplementary material for: Transcriptome Analysis Reveals Olfactory System Expression Characteristics of Aquatic Snakes
Source: Front Genet. 2022 Jan 25;13:825974. doi: 10.3389/fgene.2022.825974 (PMC8829814; doi:10.3389/fgene.2022.825974)
Supplement: Supplementary file 1 [file DataSheet1.zip › Supplementary Table.xlsx]

## Sheet: Table S1
Table S1 Summary of the sample data in this study yielded
Sample	Sample Number	Raw Reads	Clean Reads	Clean Base(G)	Q30(%)	GC Content(%)	Location
Apra001_MOB	LJT-BN22020086 i	22084529	21288542	6.39	94.22	44.23	Xishuangbanna, Yunnan
Apra001_VNO	LJT-BN22020086 j	44223386	42314078	6.35	93.48	43.42	Xishuangbanna, Yunnan
Apra002_MOB	LJT-BN22020088 i	20076546	18538222	5.56	94.53	44.29	Xishuangbanna, Yunnan
Apra002_VNO	LJT-BN22020088 j	39440796	38289966	5.74	93.94	46.3	Xishuangbanna, Yunnan
Apra003_MOB	LJT-FJ2020071 i	50370604	48787042	7.32	93.37	44.98	Xiamen, Fujian
Apra003_VNO	LJT-FJ2020071 j	44044774	42427898	6.36	92.97	45.57	Xiamen, Fujian
Hplu001_MOB	LJT-LAB2021025 r	22272932	21019267	6.31	92.49	42.95	Guangzhou, Guangdong
Hplu001_VNO	LJT-LAB2021013 s	26837196	25619994	7.69	92.69	41.91	Guangzhou, Guangdong
Hplu002_MOB	LJT-LAB2021014 r	23500882	22661352	6.8	92.94	44	Guangzhou, Guangdong
Hplu002_VNO	LJT-LAB2021014 s	28417555	27420131	8.23	92.47	44.5	Guangzhou, Guangdong
Hplu003_MOB	LJT-LAB2021016 r	20274500	18471280	5.54	92.94	44.75	Guangzhou, Guangdong
Hplu003_VNO	LJT-LAB2021016 s	23220849	22453962	6.74	92.32	44.47	Guangzhou, Guangdong
Ozha001_MOB	LJT-LAB2021055 r	23333988	21976367	6.59	93.12	44.94	Qiandongnan Miao and Dong Autonomous Prefecture, Guizhou
Ozha001_VNO	LJT-LAB2021055 s	20340524	19262746	5.78	93.84	45.66	Qiandongnan Miao and Dong Autonomous Prefecture, Guizhou
Ozha002_MOB	LJT-LAB2021056 r	21926409	20398010	6.12	93.36	45.54	Guilin, Guangxi
Ozha002_VNO	LJT-LAB2021056 s	22627416	21179742	6.35	93.93	46.24	Guilin, Guangxi
Ozha003_MOB	LJT-LAB2021057 r	22792225	21402847	6.42	93.43	45.5	Guilin, Guangxi
Ozha003_VNO	LJT-LAB2021057 s	21824237	20545319	6.16	93.9	46.25	Guilin, Guangxi
Pmen001_MOB	LJT-BN22020095 v	22766938	21736463	6.52	93.44	44.67	Xishuangbanna, Yunnan
Pmen001_VNO	LJT-BN22020097 w	56049862	54058932	8.11	93.35	46.78	Xishuangbanna, Yunnan
Pmen002_MOB	LJT-BN22020098 v	19822909	18830130	5.65	93.91	45.07	Xishuangbanna, Yunnan
Pmen002_VNO	LJT-BN22020098 w	57163032	54770276	8.22	93.16	46.35	Xishuangbanna, Yunnan
Pmen003_MOB	LJT-BN22020103 v	23298460	22135047	6.64	93.9	45.57	Xishuangbanna, Yunnan
Pmen003_VNO	LJT-BN22020103 w	47391848	46041944	6.91	93.25	46.95	Xishuangbanna, Yunnan
Pmen004_MOB	LJT-BN22020109 v	21452097	20335603	6.1	93.83	44.51	Xishuangbanna, Yunnan
Pmen004_VNO	LJT-BN22020109 w	52325940	51000296	7.65	93.38	46.57	Xishuangbanna, Yunnan

## Sheet: Table S2
Table S2. Summary of sequences analysis
Species	Transcripts	Unigenes	N50
A. prasina	207427	86825	3447
H. plumbea	243737	111534	3512
O. zhaoermii	217064	92634	3506
P. menglaensis	270112	123569	3598

## Sheet: Table S3
Table S3. The statistical results of BUSCOs
	A. prasina		H. plumbea		O. latouchii		P. menglaensis
	number	percent(%)	number	percent(%)	number	percent(%)	number	percent(%)
Complete BUSCOs	2115	81.7	2013	77.8	2045	79	2026	78.3
Complete and single-copy BUSCOs	2083	80.5	1974	76.3	1987	76.8	1992	77
Complete and duplicated BUSCOs	32	1.2	39	1.5	58	2.2	34	1.3
Fragmented BUSCOs	214	8.3	240	9.3	240	9.3	239	9.2
Missing BUSCOs	257	10	333	12.9	301	11.7	321	12.5
Total BUSCO groups searched	2586	100	2586	100	2586	100	2586	100

## Sheet: Table S4
Table S4 The term of GO enrichment analysis in non-aquatic MOS (light yellow) module （p < 0.05）
Ontology	ID	Description	GeneRatio	BgRatio	pvalue	p.adjust	qvalue	geneID	Count
cellular_component	GO:0031463	Cul3-RING ubiquitin ligase complex	4/200	37/15782	0.00119151	0.551065	0.551065	TRINITY_DN19893_c5_g1_i1/TRINITY_DN17352_c0_g1_i12/TRINITY_DN21264_c2_g1_i2/TRINITY_DN15819_c0_g1_i1	4
cellular_component	GO:0032839	dendrite cytoplasm	3/200	21/15782	0.00225331	0.551065	0.551065	TRINITY_DN26158_c1_g1_i4/TRINITY_DN27448_c5_g1_i7/TRINITY_DN22910_c8_g1_i1	3
molecular_function	GO:0046983	protein dimerization activity	6/200	121/15782	0.00442469	0.551065	0.551065	TRINITY_DN25523_c4_g1_i8/TRINITY_DN15944_c0_g1_i1/TRINITY_DN14691_c0_g1_i1/TRINITY_DN23821_c3_g1_i2/TRINITY_DN9613_c0_g1_i2/TRINITY_DN27892_c2_g3_i1	6
biological_process	GO:0006695	cholesterol biosynthetic process	3/200	29/15782	0.00574741	0.551065	0.551065	TRINITY_DN20827_c0_g1_i1/TRINITY_DN15205_c0_g1_i2/TRINITY_DN20460_c1_g3_i4	3
molecular_function	GO:0019900	kinase binding	4/200	60/15782	0.00701941	0.551065	0.551065	TRINITY_DN25694_c2_g1_i5/TRINITY_DN23518_c6_g1_i3/TRINITY_DN21814_c3_g1_i3/TRINITY_DN22910_c8_g1_i1	4
biological_process	GO:0006511	ubiquitin-dependent protein catabolic process	8/200	224/15782	0.00784228	0.551065	0.551065	TRINITY_DN19893_c5_g1_i1/TRINITY_DN23971_c5_g1_i1/TRINITY_DN24794_c1_g1_i4/TRINITY_DN21736_c1_g1_i6/TRINITY_DN21386_c2_g1_i2/TRINITY_DN23823_c1_g4_i1/TRINITY_DN21814_c3_g1_i3/TRINITY_DN25374_c0_g1_i8	8
biological_process	GO:0045725	positive regulation of glycogen biosynthetic process	2/200	12/15782	0.00970098	0.551065	0.551065	TRINITY_DN8915_c0_g1_i1/TRINITY_DN25523_c2_g1_i2	2
molecular_function	GO:0019789	SUMO transferase activity	2/200	13/15782	0.0113699	0.551065	0.551065	TRINITY_DN25523_c4_g1_i8/TRINITY_DN21925_c2_g1_i3	2
biological_process	GO:0045721	negative regulation of gluconeogenesis	2/200	13/15782	0.0113699	0.551065	0.551065	TRINITY_DN8915_c0_g1_i1/TRINITY_DN15295_c0_g1_i2	2
biological_process	GO:0045723	positive regulation of fatty acid biosynthetic process	2/200	13/15782	0.0113699	0.551065	0.551065	TRINITY_DN15205_c0_g1_i2/TRINITY_DN22625_c1_g1_i4	2
biological_process	GO:0016567	protein ubiquitination	9/200	290/15782	0.0118029	0.551065	0.551065	TRINITY_DN19893_c5_g1_i1/TRINITY_DN23971_c5_g1_i1/TRINITY_DN24794_c1_g1_i4/TRINITY_DN23823_c1_g4_i1/TRINITY_DN17352_c0_g1_i12/TRINITY_DN25374_c0_g1_i8/TRINITY_DN22861_c5_g1_i1/TRINITY_DN15819_c0_g1_i1/TRINITY_DN18331_c6_g1_i1	9
biological_process	GO:0006396	RNA processing	3/200	39/15782	0.0131068	0.551065	0.551065	TRINITY_DN18554_c5_g1_i5/TRINITY_DN23159_c1_g1_i7/TRINITY_DN20696_c2_g1_i2	3
biological_process	GO:0033198	response to ATP	2/200	14/15782	0.0131551	0.551065	0.551065	TRINITY_DN25694_c2_g1_i5/TRINITY_DN19587_c8_g1_i2	2
biological_process	GO:0061621	canonical glycolysis	2/200	14/15782	0.0131551	0.551065	0.551065	TRINITY_DN8915_c0_g1_i1/TRINITY_DN23304_c1_g1_i5	2
molecular_function	GO:0015485	cholesterol binding	3/200	40/15782	0.0140398	0.551065	0.551065	TRINITY_DN27291_c2_g1_i5/TRINITY_DN15205_c0_g1_i2/TRINITY_DN25319_c4_g1_i9	3
molecular_function	GO:0008191	metalloendopeptidase inhibitor activity	2/200	15/15782	0.0150536	0.551065	0.551065	TRINITY_DN24900_c0_g1_i9/TRINITY_DN9109_c0_g1_i1	2
biological_process	GO:0022011	myelination in peripheral nervous system	2/200	15/15782	0.0150536	0.551065	0.551065	TRINITY_DN21601_c1_g2_i1/TRINITY_DN25249_c5_g1_i11	2
cellular_component	GO:0048787	presynaptic active zone membrane	2/200	16/15782	0.0170621	0.551065	0.551065	TRINITY_DN21601_c1_g2_i1/TRINITY_DN22045_c1_g2_i1	2
biological_process	GO:0071479	cellular response to ionizing radiation	2/200	16/15782	0.0170621	0.551065	0.551065	TRINITY_DN22510_c1_g1_i1/TRINITY_DN23823_c1_g4_i1	2
biological_process	GO:0010629	negative regulation of gene expression	5/200	119/15782	0.0177671	0.551065	0.551065	TRINITY_DN22069_c3_g1_i3/TRINITY_DN25694_c2_g1_i5/TRINITY_DN21925_c2_g1_i3/TRINITY_DN9433_c0_g1_i2/TRINITY_DN27892_c2_g3_i1	5
molecular_function	GO:0042626	ATPase-coupled transmembrane transporter activity	3/200	44/15782	0.0181411	0.551065	0.551065	TRINITY_DN21312_c3_g1_i1/TRINITY_DN23860_c0_g1_i1/TRINITY_DN24479_c3_g1_i5	3
biological_process	GO:0045540	regulation of cholesterol biosynthetic process	2/200	17/15782	0.0191776	0.551065	0.551065	TRINITY_DN20827_c0_g1_i1/TRINITY_DN20460_c1_g3_i4	2
biological_process	GO:0014070	response to organic cyclic compound	3/200	45/15782	0.0192594	0.551065	0.551065	TRINITY_DN21312_c3_g1_i1/TRINITY_DN15833_c0_g1_i1/TRINITY_DN22910_c8_g1_i1	3
biological_process	GO:0000045	autophagosome assembly	3/200	46/15782	0.0204151	0.551065	0.551065	TRINITY_DN21555_c3_g1_i15/TRINITY_DN25138_c5_g1_i1/TRINITY_DN21814_c3_g1_i3	3
biological_process	GO:0033344	cholesterol efflux	2/200	18/15782	0.0213971	0.551065	0.551065	TRINITY_DN15205_c0_g1_i2/TRINITY_DN24479_c3_g1_i5	2
biological_process	GO:0060996	dendritic spine development	2/200	18/15782	0.0213971	0.551065	0.551065	TRINITY_DN24565_c2_g2_i1/TRINITY_DN25374_c0_g1_i8	2
biological_process	GO:0061098	positive regulation of protein tyrosine kinase activity	2/200	18/15782	0.0213971	0.551065	0.551065	TRINITY_DN5390_c0_g1_i1/TRINITY_DN23176_c3_g1_i4	2
biological_process	GO:0045892	negative regulation of transcription, DNA-templated	10/200	376/15782	0.0218168	0.551065	0.551065	TRINITY_DN22200_c2_g1_i1/TRINITY_DN21925_c2_g1_i3/TRINITY_DN27827_c5_g1_i17/TRINITY_DN15944_c0_g1_i1/TRINITY_DN23821_c3_g1_i2/TRINITY_DN27892_c2_g3_i1/TRINITY_DN22073_c2_g1_i2/TRINITY_DN13767_c0_g1_i1/TRINITY_DN18578_c4_g1_i2/TRINITY_DN24324_c3_g1_i3	10
biological_process	GO:0060041	retina development in camera-type eye	3/200	49/15782	0.0241067	0.551065	0.551065	TRINITY_DN21555_c3_g1_i15/TRINITY_DN19982_c5_g1_i3/TRINITY_DN22910_c8_g1_i1	3
cellular_component	GO:0098794	postsynapse	4/200	88/15782	0.0255781	0.551065	0.551065	TRINITY_DN25694_c2_g1_i5/TRINITY_DN19587_c8_g1_i2/TRINITY_DN28372_c0_g1_i2/TRINITY_DN22910_c8_g1_i1	4
molecular_function	GO:0042923	neuropeptide binding	2/200	20/15782	0.0261363	0.551065	0.551065	TRINITY_DN17753_c0_g1_i2/TRINITY_DN26651_c1_g2_i15	2
molecular_function	GO:0008376	acetylgalactosaminyltransferase activity	2/200	21/15782	0.0286503	0.551065	0.551065	TRINITY_DN25660_c3_g1_i6/TRINITY_DN16748_c4_g3_i1	2
cellular_component	GO:0012506	vesicle membrane	2/200	21/15782	0.0286503	0.551065	0.551065	TRINITY_DN25694_c2_g1_i5/TRINITY_DN24565_c2_g2_i1	2
cellular_component	GO:0031012	extracellular matrix	7/200	235/15782	0.0303747	0.551065	0.551065	TRINITY_DN25334_c0_g1_i2/TRINITY_DN14867_c0_g1_i1/TRINITY_DN24542_c1_g2_i7/TRINITY_DN9109_c0_g1_i1/TRINITY_DN17868_c1_g1_i1/TRINITY_DN5783_c0_g1_i1/TRINITY_DN26554_c0_g1_i1	7
cellular_component	GO:0032281	AMPA glutamate receptor complex	2/200	22/15782	0.0312568	0.551065	0.551065	TRINITY_DN27448_c5_g1_i7/TRINITY_DN24542_c1_g2_i7	2
biological_process	GO:0051591	response to cAMP	2/200	23/15782	0.0339531	0.551065	0.551065	TRINITY_DN25694_c2_g1_i5/TRINITY_DN23518_c6_g1_i3	2
biological_process	GO:0071773	cellular response to BMP stimulus	2/200	23/15782	0.0339531	0.551065	0.551065	TRINITY_DN21194_c2_g2_i4/TRINITY_DN14606_c0_g1_i1	2
cellular_component	GO:0005782	peroxisomal matrix	2/200	24/15782	0.0367366	0.551065	0.551065	TRINITY_DN19019_c0_g1_i1/TRINITY_DN21312_c3_g1_i1	2
biological_process	GO:0032956	regulation of actin cytoskeleton organization	3/200	58/15782	0.0371928	0.551065	0.551065	TRINITY_DN26158_c1_g1_i4/TRINITY_DN18022_c0_g1_i25/TRINITY_DN28169_c8_g1_i2	3
biological_process	GO:0051260	protein homooligomerization	4/200	100/15782	0.0383231	0.551065	0.551065	TRINITY_DN23971_c5_g1_i1/TRINITY_DN20713_c0_g1_i6/TRINITY_DN19314_c0_g1_i1/TRINITY_DN22510_c1_g1_i1	4
molecular_function	GO:0005246	calcium channel regulator activity	2/200	27/15782	0.0455841	0.551065	0.551065	TRINITY_DN18192_c3_g3_i1/TRINITY_DN22134_c3_g3_i1	2

## Sheet: Table S5
Table S5 The term of GO enrichment analysis in aquatic MOS (yellow) module （p < 0.05）
Ontology	ID	Description	GeneRatio	BgRatio	pvalue	p.adjust	qvalue	geneID	Count
cellular_component	GO:0030425	dendrite	44/549	399/15782	1.18942e-11	2.04223e-08	1.89806e-08	TRINITY_DN27647_c3_g1_i6/TRINITY_DN23258_c1_g1_i2/TRINITY_DN28336_c2_g1_i2/TRINITY_DN27035_c2_g1_i5/TRINITY_DN23824_c2_g3_i5/TRINITY_DN26269_c1_g1_i1/TRINITY_DN27006_c0_g3_i5/TRINITY_DN22365_c2_g2_i1/TRINITY_DN18459_c1_g1_i1/TRINITY_DN26828_c1_g1_i3/TRINITY_DN26267_c1_g1_i4/TRINITY_DN17178_c3_g1_i9/TRINITY_DN19284_c1_g2_i2/TRINITY_DN27147_c2_g1_i5/TRINITY_DN19630_c1_g1_i12/TRINITY_DN15697_c0_g1_i…	44
cellular_component	GO:0014069	postsynaptic density	28/549	236/15782	1.45482e-08	1.24896e-05	1.16079e-05	TRINITY_DN23258_c1_g1_i2/TRINITY_DN27035_c2_g1_i5/TRINITY_DN22830_c3_g1_i5/TRINITY_DN27748_c2_g1_i13/TRINITY_DN27107_c1_g1_i2/TRINITY_DN28313_c1_g2_i3/TRINITY_DN22255_c4_g2_i1/TRINITY_DN18453_c1_g1_i19/TRINITY_DN18459_c1_g1_i1/TRINITY_DN26645_c0_g1_i11/TRINITY_DN16029_c1_g1_i2/TRINITY_DN22169_c3_g1_i1/TRINITY_DN25440_c0_g1_i1/TRINITY_DN26363_c1_g1_i4/TRINITY_DN21114_c2_g1_i2/TRINITY_DN17096_c3_g1…	28
cellular_component	GO:0098978	glutamatergic synapse	34/549	345/15782	4.74015e-08	2.71294e-05	2.52143e-05	TRINITY_DN21110_c4_g1_i8/TRINITY_DN18615_c2_g1_i2/TRINITY_DN28320_c9_g2_i4/TRINITY_DN21053_c4_g1_i3/TRINITY_DN27312_c3_g1_i6/TRINITY_DN27575_c0_g1_i11/TRINITY_DN27748_c2_g1_i13/TRINITY_DN17863_c2_g1_i9/TRINITY_DN22365_c2_g2_i1/TRINITY_DN26066_c1_g1_i1/TRINITY_DN18453_c1_g1_i19/TRINITY_DN17178_c3_g1_i9/TRINITY_DN23130_c4_g1_i2/TRINITY_DN19151_c6_g3_i9/TRINITY_DN26308_c2_g1_i2/TRINITY_DN15865_c0_g2…	34
cellular_component	GO:0045211	postsynaptic membrane	20/549	143/15782	1.15893e-07	4.97471e-05	4.62353e-05	TRINITY_DN21110_c4_g1_i8/TRINITY_DN21143_c1_g1_i1/TRINITY_DN27647_c3_g1_i6/TRINITY_DN20292_c1_g1_i1/TRINITY_DN24379_c3_g1_i2/TRINITY_DN22830_c3_g1_i5/TRINITY_DN26828_c1_g1_i3/TRINITY_DN18198_c1_g2_i3/TRINITY_DN19630_c1_g1_i12/TRINITY_DN26363_c1_g1_i4/TRINITY_DN25205_c1_g2_i1/TRINITY_DN19384_c6_g1_i4/TRINITY_DN22042_c0_g1_i1/TRINITY_DN22868_c7_g1_i6/TRINITY_DN25491_c5_g2_i1/TRINITY_DN27393_c1_g1_i…	20
cellular_component	GO:0043197	dendritic spine	20/549	153/15782	3.56498e-07	0.000122421	0.000113779	TRINITY_DN23258_c1_g1_i2/TRINITY_DN27035_c2_g1_i5/TRINITY_DN22255_c4_g2_i1/TRINITY_DN18459_c1_g1_i1/TRINITY_DN27794_c2_g1_i8/TRINITY_DN26176_c0_g1_i3/TRINITY_DN26070_c5_g1_i10/TRINITY_DN25440_c0_g1_i1/TRINITY_DN19630_c1_g1_i12/TRINITY_DN26363_c1_g1_i4/TRINITY_DN19151_c6_g3_i9/TRINITY_DN24126_c3_g1_i4/TRINITY_DN27393_c1_g1_i1/TRINITY_DN24508_c3_g1_i5/TRINITY_DN27233_c3_g3_i5/TRINITY_DN25037_c3_g1_…	20
biological_process	GO:0051965	positive regulation of synapse assembly	12/549	58/15782	5.76164e-07	0.000164879	0.00015324	TRINITY_DN25295_c1_g3_i1/TRINITY_DN27312_c3_g1_i6/TRINITY_DN27575_c0_g1_i11/TRINITY_DN26066_c1_g1_i1/TRINITY_DN18198_c1_g2_i3/TRINITY_DN17178_c3_g1_i9/TRINITY_DN21405_c2_g1_i1/TRINITY_DN19697_c3_g1_i1/TRINITY_DN27991_c5_g1_i1/TRINITY_DN16907_c0_g1_i1/TRINITY_DN25037_c3_g1_i9/TRINITY_DN19075_c0_g1_i1	12
biological_process	GO:0031175	neuron projection development	14/549	107/15782	2.00166e-05	0.00470662	0.00437436	TRINITY_DN24599_c2_g2_i4/TRINITY_DN23824_c2_g3_i5/TRINITY_DN26269_c1_g1_i1/TRINITY_DN25631_c0_g1_i3/TRINITY_DN15513_c0_g1_i11/TRINITY_DN27190_c3_g2_i2/TRINITY_DN18459_c1_g1_i1/TRINITY_DN23360_c3_g1_i2/TRINITY_DN19151_c6_g3_i9/TRINITY_DN17096_c3_g1_i5/TRINITY_DN23694_c5_g1_i1/TRINITY_DN19066_c0_g1_i9/TRINITY_DN25034_c2_g1_i17/TRINITY_DN23315_c0_g1_i15	14
biological_process	GO:1905606	regulation of presynapse assembly	7/549	26/15782	2.19295e-05	0.00470662	0.00437436	TRINITY_DN27312_c3_g1_i6/TRINITY_DN27575_c0_g1_i11/TRINITY_DN26066_c1_g1_i1/TRINITY_DN18198_c1_g2_i3/TRINITY_DN17178_c3_g1_i9/TRINITY_DN21405_c2_g1_i1/TRINITY_DN27991_c5_g1_i1	7
biological_process	GO:0050808	synapse organization	9/549	47/15782	2.92213e-05	0.00528068	0.00490789	TRINITY_DN23824_c2_g3_i5/TRINITY_DN22830_c3_g1_i5/TRINITY_DN18198_c1_g2_i3/TRINITY_DN26308_c2_g1_i2/TRINITY_DN19697_c3_g1_i1/TRINITY_DN25146_c1_g1_i12/TRINITY_DN25212_c1_g1_i3/TRINITY_DN28079_c1_g3_i2/TRINITY_DN19075_c0_g1_i1	9
cellular_component	GO:0030424	axon	30/549	383/15782	3.07553e-05	0.00528068	0.00490789	TRINITY_DN26625_c1_g1_i5/TRINITY_DN27035_c2_g1_i5/TRINITY_DN18615_c2_g1_i2/TRINITY_DN23824_c2_g3_i5/TRINITY_DN26269_c1_g1_i1/TRINITY_DN21053_c4_g1_i3/TRINITY_DN22365_c2_g2_i1/TRINITY_DN18459_c1_g1_i1/TRINITY_DN17163_c4_g1_i23/TRINITY_DN27794_c2_g1_i8/TRINITY_DN26176_c0_g1_i3/TRINITY_DN17178_c3_g1_i9/TRINITY_DN20168_c0_g2_i1/TRINITY_DN27147_c2_g1_i5/TRINITY_DN15697_c0_g1_i1/TRINITY_DN17096_c3_g1_i…	30
cellular_component	GO:0043025	neuronal cell body	28/549	351/15782	4.07913e-05	0.00630344	0.00585845	TRINITY_DN23825_c2_g1_i2/TRINITY_DN23824_c2_g3_i5/TRINITY_DN27748_c2_g1_i13/TRINITY_DN27884_c3_g3_i2/TRINITY_DN27006_c0_g3_i5/TRINITY_DN22365_c2_g2_i1/TRINITY_DN18459_c1_g1_i1/TRINITY_DN26267_c1_g1_i4/TRINITY_DN19284_c1_g2_i2/TRINITY_DN23130_c4_g1_i2/TRINITY_DN19151_c6_g3_i9/TRINITY_DN18398_c4_g1_i18/TRINITY_DN22042_c1_g3_i2/TRINITY_DN24793_c0_g1_i2/TRINITY_DN19773_c1_g1_i1/TRINITY_DN23694_c5_g1_…	28
biological_process	GO:0061001	regulation of dendritic spine morphogenesis	6/549	20/15782	4.40543e-05	0.00630344	0.00585845	TRINITY_DN18459_c1_g1_i1/TRINITY_DN24126_c3_g1_i4/TRINITY_DN21777_c0_g1_i4/TRINITY_DN24556_c1_g2_i2/TRINITY_DN23315_c0_g1_i15/TRINITY_DN21843_c2_g1_i21	6
cellular_component	GO:0098982	GABA-ergic synapse	11/549	75/15782	5.31633e-05	0.00702165	0.00652596	TRINITY_DN22830_c3_g1_i5/TRINITY_DN26066_c1_g1_i1/TRINITY_DN18198_c1_g2_i3/TRINITY_DN19284_c1_g2_i2/TRINITY_DN21405_c2_g1_i1/TRINITY_DN19697_c3_g1_i1/TRINITY_DN27991_c5_g1_i1/TRINITY_DN20242_c2_g1_i2/TRINITY_DN19075_c0_g1_i1/TRINITY_DN24087_c4_g1_i4/TRINITY_DN27567_c1_g1_i9	11
cellular_component	GO:0099060	integral component of postsynaptic specialization membrane	5/549	15/15782	0.000112408	0.0137861	0.0128128	TRINITY_DN18198_c1_g2_i3/TRINITY_DN19284_c1_g2_i2/TRINITY_DN21405_c2_g1_i1/TRINITY_DN19697_c3_g1_i1/TRINITY_DN19075_c0_g1_i1	5
biological_process	GO:0001764	neuron migration	12/549	99/15782	0.000163593	0.0177628	0.0165089	TRINITY_DN28336_c2_g1_i2/TRINITY_DN25631_c0_g1_i3/TRINITY_DN28079_c1_g1_i4/TRINITY_DN22158_c6_g2_i6/TRINITY_DN18459_c1_g1_i1/TRINITY_DN26267_c1_g1_i4/TRINITY_DN27147_c2_g1_i5/TRINITY_DN19151_c6_g3_i9/TRINITY_DN24801_c1_g1_i7/TRINITY_DN18398_c4_g1_i18/TRINITY_DN19959_c2_g1_i15/TRINITY_DN17772_c0_g1_i2	12
biological_process	GO:0007416	synapse assembly	8/549	46/15782	0.000165524	0.0177628	0.0165089	TRINITY_DN18198_c1_g2_i3/TRINITY_DN26267_c1_g1_i4/TRINITY_DN27147_c2_g1_i5/TRINITY_DN19151_c6_g3_i9/TRINITY_DN28246_c0_g1_i4/TRINITY_DN26374_c3_g4_i2/TRINITY_DN27991_c5_g1_i1/TRINITY_DN24087_c4_g1_i4	8
cellular_component	GO:0030426	growth cone	15/549	152/15782	0.000271685	0.0256835	0.0238704	TRINITY_DN22567_c1_g1_i1/TRINITY_DN26269_c1_g1_i1/TRINITY_DN27748_c2_g1_i13/TRINITY_DN15513_c0_g1_i11/TRINITY_DN18459_c1_g1_i1/TRINITY_DN17163_c4_g1_i23/TRINITY_DN25440_c0_g1_i1/TRINITY_DN19630_c1_g1_i12/TRINITY_DN24801_c1_g1_i7/TRINITY_DN27977_c1_g3_i6/TRINITY_DN16249_c5_g2_i2/TRINITY_DN19697_c3_g1_i1/TRINITY_DN28368_c2_g1_i4/TRINITY_DN20043_c5_g2_i2/TRINITY_DN26743_c1_g2_i3	15
biological_process	GO:0045956	positive regulation of calcium ion-dependent exocytosis	5/549	18/15782	0.000294092	0.0256835	0.0238704	TRINITY_DN21053_c4_g1_i3/TRINITY_DN22365_c2_g2_i1/TRINITY_DN25205_c1_g2_i1/TRINITY_DN28326_c3_g1_i4/TRINITY_DN26095_c6_g1_i6	5
biological_process	GO:0061098	positive regulation of protein tyrosine kinase activity	5/549	18/15782	0.000294092	0.0256835	0.0238704	TRINITY_DN28336_c2_g1_i2/TRINITY_DN27748_c2_g1_i13/TRINITY_DN23599_c5_g1_i2/TRINITY_DN25987_c0_g1_i1/TRINITY_DN21843_c2_g1_i21	5
cellular_component	GO:0043005	neuron projection	26/549	355/15782	0.000299167	0.0256835	0.0238704	TRINITY_DN27647_c3_g1_i6/TRINITY_DN28336_c2_g1_i2/TRINITY_DN27035_c2_g1_i5/TRINITY_DN21535_c1_g2_i2/TRINITY_DN26269_c1_g1_i1/TRINITY_DN27884_c3_g3_i2/TRINITY_DN17863_c2_g1_i9/TRINITY_DN22365_c2_g2_i1/TRINITY_DN28313_c1_g2_i3/TRINITY_DN18459_c1_g1_i1/TRINITY_DN23360_c3_g1_i2/TRINITY_DN17163_c4_g1_i23/TRINITY_DN24720_c2_g2_i2/TRINITY_DN19630_c1_g1_i12/TRINITY_DN23130_c4_g1_i2/TRINITY_DN19151_c6_g3_…	26
cellular_component	GO:0043204	perikaryon	15/549	155/15782	0.000335889	0.0258917	0.0240639	TRINITY_DN22567_c1_g1_i1/TRINITY_DN27035_c2_g1_i5/TRINITY_DN27006_c0_g3_i5/TRINITY_DN18459_c1_g1_i1/TRINITY_DN25440_c0_g1_i1/TRINITY_DN15697_c0_g1_i1/TRINITY_DN21114_c2_g1_i2/TRINITY_DN25205_c1_g2_i1/TRINITY_DN24793_c0_g1_i2/TRINITY_DN22042_c0_g1_i1/TRINITY_DN26308_c2_g1_i2/TRINITY_DN25146_c1_g1_i12/TRINITY_DN27393_c1_g1_i1/TRINITY_DN26763_c1_g1_i3/TRINITY_DN25253_c1_g1_i1	15
biological_process	GO:0099560	synaptic membrane adhesion	6/549	28/15782	0.000337855	0.0258917	0.0240639	TRINITY_DN27312_c3_g1_i6/TRINITY_DN27575_c0_g1_i11/TRINITY_DN26066_c1_g1_i1/TRINITY_DN21405_c2_g1_i1/TRINITY_DN26374_c3_g4_i2/TRINITY_DN27991_c5_g1_i1	6
cellular_component	GO:0016328	lateral plasma membrane	8/549	51/15782	0.000346831	0.0258917	0.0240639	TRINITY_DN27647_c3_g1_i6/TRINITY_DN27427_c6_g1_i1/TRINITY_DN26682_c2_g1_i3/TRINITY_DN17163_c4_g1_i23/TRINITY_DN25858_c2_g3_i3/TRINITY_DN25205_c1_g2_i1/TRINITY_DN18398_c4_g1_i18/TRINITY_DN19714_c2_g1_i7	8
biological_process	GO:0035641	locomotory exploration behavior	4/549	11/15782	0.000393252	0.0259697	0.0241364	TRINITY_DN27006_c0_g3_i5/TRINITY_DN18198_c1_g2_i3/TRINITY_DN24793_c0_g1_i2/TRINITY_DN17365_c5_g1_i4	4
cellular_component	GO:0097449	astrocyte projection	4/549	11/15782	0.000393252	0.0259697	0.0241364	TRINITY_DN22365_c2_g2_i1/TRINITY_DN19714_c2_g1_i7/TRINITY_DN26750_c0_g1_i8/TRINITY_DN16370_c6_g1_i1	4
biological_process	GO:0099151	regulation of postsynaptic density assembly	4/549	11/15782	0.000393252	0.0259697	0.0241364	TRINITY_DN27312_c3_g1_i6/TRINITY_DN27575_c0_g1_i11/TRINITY_DN19075_c0_g1_i1/TRINITY_DN23994_c2_g1_i2	4
cellular_component	GO:0030027	lamellipodium	16/549	179/15782	0.000526348	0.0334718	0.0311089	TRINITY_DN22567_c1_g1_i1/TRINITY_DN20243_c2_g2_i2/TRINITY_DN23599_c5_g1_i2/TRINITY_DN19264_c5_g1_i3/TRINITY_DN25858_c2_g3_i3/TRINITY_DN24726_c1_g2_i7/TRINITY_DN22954_c3_g1_i2/TRINITY_DN22158_c5_g1_i7/TRINITY_DN15865_c0_g2_i3/TRINITY_DN24126_c3_g1_i4/TRINITY_DN19066_c0_g1_i9/TRINITY_DN20043_c5_g2_i2/TRINITY_DN26330_c4_g1_i10/TRINITY_DN16184_c0_g1_i2/TRINITY_DN21843_c2_g1_i21/TRINITY_DN18437_c3_g1_…	16
cellular_component	GO:0030175	filopodium	9/549	68/15782	0.000553103	0.0339171	0.0315227	TRINITY_DN22567_c1_g1_i1/TRINITY_DN19630_c1_g1_i12/TRINITY_DN19151_c6_g3_i9/TRINITY_DN22158_c5_g1_i7/TRINITY_DN28415_c5_g1_i6/TRINITY_DN20043_c5_g2_i2/TRINITY_DN26330_c4_g1_i10/TRINITY_DN23315_c0_g1_i15/TRINITY_DN21843_c2_g1_i21	9
cellular_component	GO:0030285	integral component of synaptic vesicle membrane	6/549	31/15782	0.00060434	0.0350487	0.0325745	TRINITY_DN20621_c1_g1_i2/TRINITY_DN22365_c2_g2_i1/TRINITY_DN20168_c0_g2_i1/TRINITY_DN19384_c6_g1_i4/TRINITY_DN20242_c2_g1_i2/TRINITY_DN19809_c3_g1_i3	6
biological_process	GO:0007268	chemical synaptic transmission	15/549	164/15782	0.000612383	0.0350487	0.0325745	TRINITY_DN15772_c0_g1_i1/TRINITY_DN22255_c4_g2_i1/TRINITY_DN26828_c1_g1_i3/TRINITY_DN18198_c1_g2_i3/TRINITY_DN28326_c3_g1_i4/TRINITY_DN21292_c0_g1_i5/TRINITY_DN19384_c6_g1_i4/TRINITY_DN19773_c1_g1_i1/TRINITY_DN28246_c0_g1_i4/TRINITY_DN22868_c7_g1_i6/TRINITY_DN24508_c3_g1_i5/TRINITY_DN26750_c0_g1_i8/TRINITY_DN24087_c4_g1_i4/TRINITY_DN28020_c5_g1_i5/TRINITY_DN22920_c2_g1_i1	15
cellular_component	GO:0070382	exocytic vesicle	5/549	21/15782	0.00064063	0.0354827	0.0329778	TRINITY_DN27035_c2_g1_i5/TRINITY_DN22365_c2_g2_i1/TRINITY_DN20168_c0_g2_i1/TRINITY_DN28326_c3_g1_i4/TRINITY_DN22609_c4_g2_i3	5
cellular_component	GO:0008076	voltage-gated potassium channel complex	9/549	70/15782	0.000686448	0.0362796	0.0337185	TRINITY_DN18615_c2_g1_i2/TRINITY_DN26493_c0_g1_i5/TRINITY_DN20947_c5_g1_i1/TRINITY_DN21254_c0_g2_i4/TRINITY_DN19284_c1_g2_i2/TRINITY_DN25205_c1_g2_i1/TRINITY_DN22868_c7_g1_i6/TRINITY_DN23192_c5_g1_i1/TRINITY_DN27116_c2_g1_i6	9
biological_process	GO:0007156	homophilic cell adhesion via plasma membrane adhesion molecules	14/549	149/15782	0.000705458	0.0362796	0.0337185	TRINITY_DN21143_c1_g1_i1/TRINITY_DN15723_c0_g1_i2/TRINITY_DN25616_c0_g2_i8/TRINITY_DN23824_c2_g3_i5/TRINITY_DN28079_c1_g1_i4/TRINITY_DN23125_c1_g4_i1/TRINITY_DN23673_c9_g1_i1/TRINITY_DN27147_c2_g1_i5/TRINITY_DN28246_c0_g1_i4/TRINITY_DN26374_c3_g4_i2/TRINITY_DN16455_c5_g1_i1/TRINITY_DN26487_c3_g2_i24/TRINITY_DN19066_c0_g1_i9/TRINITY_DN28079_c1_g3_i2	14
biological_process	GO:0006887	exocytosis	10/549	85/15782	0.000718408	0.0362796	0.0337185	TRINITY_DN23436_c2_g3_i1/TRINITY_DN27665_c1_g1_i3/TRINITY_DN21053_c4_g1_i3/TRINITY_DN23582_c1_g1_i1/TRINITY_DN22169_c3_g1_i1/TRINITY_DN28326_c3_g1_i4/TRINITY_DN25117_c2_g1_i1/TRINITY_DN26095_c6_g1_i6/TRINITY_DN21843_c2_g1_i21/TRINITY_DN28016_c2_g1_i1	10
biological_process	GO:0017158	regulation of calcium ion-dependent exocytosis	4/549	13/15782	0.000806003	0.0395402	0.0367489	TRINITY_DN27035_c2_g1_i5/TRINITY_DN22365_c2_g2_i1/TRINITY_DN20168_c0_g2_i1/TRINITY_DN22609_c4_g2_i3	4
molecular_function	GO:0030276	clathrin binding	6/549	33/15782	0.000857074	0.0397729	0.0369651	TRINITY_DN27035_c2_g1_i5/TRINITY_DN22365_c2_g2_i1/TRINITY_DN26267_c1_g1_i4/TRINITY_DN20168_c0_g2_i1/TRINITY_DN22609_c4_g2_i3/TRINITY_DN17331_c6_g3_i2	6
cellular_component	GO:0060076	excitatory synapse	6/549	33/15782	0.000857074	0.0397729	0.0369651	TRINITY_DN27035_c2_g1_i5/TRINITY_DN22255_c4_g2_i1/TRINITY_DN18198_c1_g2_i3/TRINITY_DN19075_c0_g1_i1/TRINITY_DN24087_c4_g1_i4/TRINITY_DN27699_c0_g1_i4	6
biological_process	GO:0017156	calcium-ion regulated exocytosis	5/549	23/15782	0.00100015	0.0451911	0.0420009	TRINITY_DN27035_c2_g1_i5/TRINITY_DN22365_c2_g2_i1/TRINITY_DN20168_c0_g2_i1/TRINITY_DN22609_c4_g2_i3/TRINITY_DN24219_c4_g1_i13	5
biological_process	GO:0014059	regulation of dopamine secretion	4/549	14/15782	0.00109755	0.0459632	0.0427185	TRINITY_DN27035_c2_g1_i5/TRINITY_DN22365_c2_g2_i1/TRINITY_DN20168_c0_g2_i1/TRINITY_DN22609_c4_g2_i3	4
cellular_component	GO:0031462	Cul2-RING ubiquitin ligase complex	4/549	14/15782	0.00109755	0.0459632	0.0427185	TRINITY_DN23196_c2_g2_i4/TRINITY_DN19512_c3_g1_i6/TRINITY_DN18976_c3_g2_i1/TRINITY_DN27769_c1_g1_i1	4
biological_process	GO:2001222	regulation of neuron migration	4/549	14/15782	0.00109755	0.0459632	0.0427185	TRINITY_DN23167_c0_g1_i3/TRINITY_DN16684_c0_g1_i1/TRINITY_DN23196_c2_g2_i4/TRINITY_DN22954_c3_g1_i2	4
molecular_function	GO:0017075	syntaxin-1 binding	5/549	24/15782	0.0012276	0.0501853	0.0466425	TRINITY_DN21053_c4_g1_i3/TRINITY_DN27884_c3_g3_i2/TRINITY_DN17863_c2_g1_i9/TRINITY_DN22365_c2_g2_i1/TRINITY_DN22169_c3_g1_i1	5
cellular_component	GO:0099061	integral component of postsynaptic density membrane	7/549	48/15782	0.00126627	0.0505623	0.0469929	TRINITY_DN21110_c4_g1_i8/TRINITY_DN27312_c3_g1_i6/TRINITY_DN21405_c2_g1_i1/TRINITY_DN27991_c5_g1_i1/TRINITY_DN27393_c1_g1_i1/TRINITY_DN19809_c3_g1_i3/TRINITY_DN19075_c0_g1_i1	7
biological_process	GO:0034765	regulation of ion transmembrane transport	12/549	127/15782	0.00158239	0.0617493	0.0573902	TRINITY_DN18615_c2_g1_i2/TRINITY_DN26493_c0_g1_i5/TRINITY_DN15725_c0_g1_i1/TRINITY_DN20947_c5_g1_i1/TRINITY_DN21254_c0_g2_i4/TRINITY_DN19284_c1_g2_i2/TRINITY_DN17277_c2_g1_i1/TRINITY_DN25205_c1_g2_i1/TRINITY_DN22868_c7_g1_i6/TRINITY_DN26763_c1_g1_i3/TRINITY_DN23192_c5_g1_i1/TRINITY_DN28020_c5_g1_i5	12
biological_process	GO:0007399	nervous system development	17/549	219/15782	0.00172948	0.0659894	0.0613309	TRINITY_DN20292_c1_g1_i1/TRINITY_DN23008_c1_g1_i5/TRINITY_DN27960_c3_g1_i15/TRINITY_DN23824_c2_g3_i5/TRINITY_DN25789_c0_g2_i1/TRINITY_DN24300_c0_g1_i8/TRINITY_DN27794_c2_g1_i8/TRINITY_DN23673_c9_g1_i1/TRINITY_DN22206_c2_g2_i2/TRINITY_DN20917_c3_g1_i1/TRINITY_DN26523_c0_g2_i3/TRINITY_DN28062_c6_g1_i3/TRINITY_DN28138_c0_g1_i1/TRINITY_DN17772_c0_g1_i2/TRINITY_DN25451_c1_g1_i1/TRINITY_DN25037_c3_g1_i…	17
molecular_function	GO:0000149	SNARE binding	7/549	52/15782	0.00204171	0.0745874	0.069322	TRINITY_DN27035_c2_g1_i5/TRINITY_DN24372_c4_g1_i3/TRINITY_DN21053_c4_g1_i3/TRINITY_DN22365_c2_g2_i1/TRINITY_DN22169_c3_g1_i1/TRINITY_DN20168_c0_g2_i1/TRINITY_DN22609_c4_g2_i3	7
biological_process	GO:0048812	neuron projection morphogenesis	7/549	52/15782	0.00204171	0.0745874	0.069322	TRINITY_DN27356_c2_g2_i5/TRINITY_DN22059_c0_g1_i4/TRINITY_DN26645_c0_g1_i11/TRINITY_DN23196_c2_g2_i4/TRINITY_DN27147_c2_g1_i5/TRINITY_DN19151_c6_g3_i9/TRINITY_DN25212_c1_g1_i3	7
cellular_component	GO:0030672	synaptic vesicle membrane	8/549	67/15782	0.00218649	0.0782124	0.072691	TRINITY_DN20621_c1_g1_i2/TRINITY_DN17863_c2_g1_i9/TRINITY_DN23582_c1_g1_i1/TRINITY_DN22437_c2_g1_i4/TRINITY_DN20168_c0_g2_i1/TRINITY_DN22609_c4_g2_i3/TRINITY_DN24219_c4_g1_i13/TRINITY_DN24087_c4_g1_i4	8
cellular_component	GO:0060077	inhibitory synapse	4/549	17/15782	0.00240178	0.0824771	0.0766547	TRINITY_DN21143_c1_g1_i1/TRINITY_DN27035_c2_g1_i5/TRINITY_DN22830_c3_g1_i5/TRINITY_DN18198_c1_g2_i3	4
biological_process	GO:0061564	axon development	4/549	17/15782	0.00240178	0.0824771	0.0766547	TRINITY_DN23824_c2_g3_i5/TRINITY_DN22781_c3_g2_i5/TRINITY_DN10628_c0_g1_i1/TRINITY_DN27977_c1_g3_i6	4
biological_process	GO:0007165	signal transduction	30/549	497/15782	0.00248457	0.0835794	0.0776792	TRINITY_DN27647_c3_g1_i6/TRINITY_DN27960_c3_g1_i15/TRINITY_DN23599_c5_g1_i2/TRINITY_DN27107_c1_g1_i2/TRINITY_DN15652_c0_g1_i4/TRINITY_DN22255_c4_g2_i1/TRINITY_DN17163_c4_g1_i23/TRINITY_DN16339_c0_g1_i1/TRINITY_DN27794_c2_g1_i8/TRINITY_DN25818_c2_g2_i1/TRINITY_DN17178_c3_g1_i9/TRINITY_DN18763_c4_g2_i6/TRINITY_DN25863_c2_g1_i1/TRINITY_DN19384_c6_g1_i4/TRINITY_DN22158_c5_g1_i7/TRINITY_DN19618_c2_g1_…	30
cellular_component	GO:0032590	dendrite membrane	5/549	28/15782	0.00253124	0.0835794	0.0776792	TRINITY_DN22255_c4_g2_i1/TRINITY_DN22437_c2_g1_i4/TRINITY_DN25205_c1_g2_i1/TRINITY_DN19384_c6_g1_i4/TRINITY_DN19809_c3_g1_i3	5
molecular_function	GO:0008066	glutamate receptor activity	5/549	29/15782	0.00297241	0.0937786	0.0871584	TRINITY_DN21110_c4_g1_i8/TRINITY_DN23936_c1_g6_i5/TRINITY_DN27393_c1_g1_i1/TRINITY_DN23936_c1_g4_i7/TRINITY_DN26750_c0_g1_i8	5
biological_process	GO:0050796	regulation of insulin secretion	5/549	29/15782	0.00297241	0.0937786	0.0871584	TRINITY_DN22014_c1_g1_i9/TRINITY_DN27107_c1_g1_i2/TRINITY_DN25205_c1_g2_i1/TRINITY_DN17524_c1_g1_i1/TRINITY_DN28020_c5_g1_i5	5
cellular_component	GO:0001891	phagocytic cup	4/549	18/15782	0.00300397	0.0937786	0.0871584	TRINITY_DN27035_c2_g1_i5/TRINITY_DN27438_c3_g1_i1/TRINITY_DN24780_c0_g1_i2/TRINITY_DN25037_c3_g1_i9	4
biological_process	GO:0035176	social behavior	6/549	42/15782	0.00311714	0.0955738	0.0888268	TRINITY_DN21110_c4_g1_i8/TRINITY_DN27960_c3_g1_i15/TRINITY_DN43543_c0_g1_i1/TRINITY_DN17190_c0_g1_i10/TRINITY_DN18198_c1_g2_i3/TRINITY_DN24772_c1_g1_i4	6
cellular_component	GO:0045202	synapse	25/549	398/15782	0.00331102	0.0997372	0.0926963	TRINITY_DN22567_c1_g1_i1/TRINITY_DN15772_c0_g1_i1/TRINITY_DN17274_c0_g1_i2/TRINITY_DN27035_c2_g1_i5/TRINITY_DN26269_c1_g1_i1/TRINITY_DN27748_c2_g1_i13/TRINITY_DN27006_c0_g3_i5/TRINITY_DN22365_c2_g2_i1/TRINITY_DN26828_c1_g1_i3/TRINITY_DN18198_c1_g2_i3/TRINITY_DN19630_c1_g1_i12/TRINITY_DN15697_c0_g1_i1/TRINITY_DN24793_c0_g1_i2/TRINITY_DN19384_c6_g1_i4/TRINITY_DN28246_c0_g1_i4/TRINITY_DN27991_c5_g1_…	25
cellular_component	GO:0055038	recycling endosome membrane	7/549	57/15782	0.00347647	0.102915	0.0956502	TRINITY_DN23258_c1_g1_i2/TRINITY_DN27035_c2_g1_i5/TRINITY_DN24599_c2_g2_i4/TRINITY_DN23582_c1_g1_i1/TRINITY_DN22437_c2_g1_i4/TRINITY_DN24780_c0_g1_i2/TRINITY_DN25212_c1_g1_i3	7
cellular_component	GO:0099055	integral component of postsynaptic membrane	7/549	58/15782	0.0038378	0.111687	0.103802	TRINITY_DN18615_c2_g1_i2/TRINITY_DN26066_c1_g1_i1/TRINITY_DN18198_c1_g2_i3/TRINITY_DN26374_c3_g4_i2/TRINITY_DN27393_c1_g1_i1/TRINITY_DN25037_c3_g1_i9/TRINITY_DN26750_c0_g1_i8	7
cellular_component	GO:0071944	cell periphery	6/549	44/15782	0.00395645	0.113221	0.105228	TRINITY_DN21132_c2_g1_i3/TRINITY_DN22924_c3_g1_i6/TRINITY_DN19714_c2_g1_i7/TRINITY_DN27233_c3_g3_i5/TRINITY_DN17365_c5_g1_i4/TRINITY_DN23781_c3_g1_i2	6
molecular_function	GO:0005095	GTPase inhibitor activity	3/549	10/15782	0.00418411	0.117773	0.109458	TRINITY_DN17163_c4_g1_i23/TRINITY_DN27172_c1_g1_i4/TRINITY_DN27699_c0_g1_i4	3
cellular_component	GO:0043198	dendritic shaft	6/549	45/15782	0.00443379	0.122787	0.114119	TRINITY_DN27748_c2_g1_i13/TRINITY_DN18198_c1_g2_i3/TRINITY_DN22169_c3_g1_i1/TRINITY_DN27147_c2_g1_i5/TRINITY_DN26363_c1_g1_i4/TRINITY_DN27393_c1_g1_i1	6
cellular_component	GO:0008021	synaptic vesicle	10/549	110/15782	0.00498557	0.135877	0.126284	TRINITY_DN27035_c2_g1_i5/TRINITY_DN20621_c1_g1_i2/TRINITY_DN27147_c2_g1_i5/TRINITY_DN25117_c2_g1_i1/TRINITY_DN24358_c1_g1_i3/TRINITY_DN24772_c1_g1_i4/TRINITY_DN24508_c3_g1_i5/TRINITY_DN20242_c2_g1_i2/TRINITY_DN24087_c4_g1_i4/TRINITY_DN27699_c0_g1_i4	10
cellular_component	GO:0043679	axon terminus	8/549	77/15782	0.00521819	0.139994	0.130111	TRINITY_DN22059_c0_g1_i4/TRINITY_DN27006_c0_g3_i5/TRINITY_DN22042_c1_g3_i2/TRINITY_DN19773_c1_g1_i1/TRINITY_DN25212_c1_g1_i3/TRINITY_DN19809_c3_g1_i3/TRINITY_DN27699_c0_g1_i4/TRINITY_DN23781_c3_g1_i2	8
biological_process	GO:0007186	G protein-coupled receptor signaling pathway	20/549	309/15782	0.00589657	0.15576	0.144764	TRINITY_DN22567_c1_g1_i1/TRINITY_DN27635_c2_g1_i1/TRINITY_DN27960_c3_g1_i15/TRINITY_DN24051_c0_g1_i2/TRINITY_DN13563_c0_g1_i1/TRINITY_DN23875_c3_g1_i1/TRINITY_DN28079_c1_g1_i4/TRINITY_DN43543_c0_g1_i1/TRINITY_DN20892_c1_g3_i1/TRINITY_DN23936_c1_g6_i5/TRINITY_DN23292_c2_g3_i1/TRINITY_DN26314_c7_g1_i5/TRINITY_DN26523_c0_g2_i3/TRINITY_DN26564_c1_g1_i6/TRINITY_DN28368_c2_g1_i4/TRINITY_DN20115_c0_g1_i…	20
molecular_function	GO:0005267	potassium channel activity	5/549	34/15782	0.00603986	0.157128	0.146036	TRINITY_DN15725_c0_g1_i1/TRINITY_DN20947_c5_g1_i1/TRINITY_DN24823_c1_g2_i1/TRINITY_DN22868_c7_g1_i6/TRINITY_DN27116_c2_g1_i6	5
biological_process	GO:0051966	regulation of synaptic transmission, glutamatergic	4/549	22/15782	0.00643306	0.164859	0.153221	TRINITY_DN17863_c2_g1_i9/TRINITY_DN23936_c1_g6_i5/TRINITY_DN26750_c0_g1_i8/TRINITY_DN27699_c0_g1_i4	4
biological_process	GO:0016192	vesicle-mediated transport	11/549	133/15782	0.00674374	0.170279	0.158259	TRINITY_DN26416_c0_g1_i3/TRINITY_DN27960_c3_g1_i15/TRINITY_DN17274_c0_g1_i2/TRINITY_DN27035_c2_g1_i5/TRINITY_DN22365_c2_g2_i1/TRINITY_DN22169_c3_g1_i1/TRINITY_DN20168_c0_g2_i1/TRINITY_DN27977_c1_g3_i6/TRINITY_DN24358_c1_g1_i3/TRINITY_DN22609_c4_g2_i3/TRINITY_DN17331_c6_g3_i2	11
biological_process	GO:0043484	regulation of RNA splicing	5/549	35/15782	0.00684913	0.170434	0.158402	TRINITY_DN19254_c4_g1_i1/TRINITY_DN18412_c2_g1_i4/TRINITY_DN27166_c4_g1_i1/TRINITY_DN22206_c2_g2_i2/TRINITY_DN26743_c1_g2_i3	5
biological_process	GO:0014066	regulation of phosphatidylinositol 3-kinase signaling	3/549	12/15782	0.00728301	0.17414	0.161846	TRINITY_DN27438_c3_g1_i1/TRINITY_DN19465_c3_g1_i4/TRINITY_DN25181_c2_g2_i1	3
biological_process	GO:0048791	calcium ion-regulated exocytosis of neurotransmitter	3/549	12/15782	0.00728301	0.17414	0.161846	TRINITY_DN20168_c0_g2_i1/TRINITY_DN22609_c4_g2_i3/TRINITY_DN26095_c6_g1_i6	3
biological_process	GO:0060828	regulation of canonical Wnt signaling pathway	4/549	23/15782	0.00757682	0.17414	0.161846	TRINITY_DN11900_c0_g1_i1/TRINITY_DN25146_c1_g1_i12/TRINITY_DN22570_c2_g1_i14/TRINITY_DN25516_c2_g6_i2	4
biological_process	GO:0060999	positive regulation of dendritic spine development	4/549	23/15782	0.00757682	0.17414	0.161846	TRINITY_DN26742_c1_g1_i1/TRINITY_DN18198_c1_g2_i3/TRINITY_DN19959_c2_g1_i15/TRINITY_DN23315_c0_g1_i15	4
molecular_function	GO:0070888	E-box binding	4/549	23/15782	0.00757682	0.17414	0.161846	TRINITY_DN21485_c1_g1_i6/TRINITY_DN24518_c4_g1_i15/TRINITY_DN17524_c1_g1_i1/TRINITY_DN21170_c0_g1_i5	4
molecular_function	GO:0008013	beta-catenin binding	8/549	82/15782	0.00760656	0.17414	0.161846	TRINITY_DN16291_c3_g2_i2/TRINITY_DN19013_c0_g1_i1/TRINITY_DN25994_c4_g1_i2/TRINITY_DN25858_c2_g3_i3/TRINITY_DN25146_c1_g1_i12/TRINITY_DN22570_c2_g1_i14/TRINITY_DN28232_c4_g1_i2/TRINITY_DN25516_c2_g6_i2	8
biological_process	GO:0051260	protein homooligomerization	9/549	100/15782	0.00804273	0.181702	0.168875	TRINITY_DN18615_c2_g1_i2/TRINITY_DN26493_c0_g1_i5/TRINITY_DN24456_c0_g1_i3/TRINITY_DN20947_c5_g1_i1/TRINITY_DN19284_c1_g2_i2/TRINITY_DN25205_c1_g2_i1/TRINITY_DN15817_c0_g1_i1/TRINITY_DN23192_c5_g1_i1/TRINITY_DN25980_c1_g1_i3	9
biological_process	GO:0007155	cell adhesion	23/549	384/15782	0.00825513	0.184079	0.171084	TRINITY_DN15723_c0_g1_i2/TRINITY_DN28336_c2_g1_i2/TRINITY_DN24240_c0_g1_i10/TRINITY_DN28320_c9_g2_i4/TRINITY_DN23824_c2_g3_i5/TRINITY_DN23018_c2_g2_i4/TRINITY_DN16680_c4_g1_i2/TRINITY_DN23599_c5_g1_i2/TRINITY_DN26111_c1_g1_i3/TRINITY_DN23360_c3_g1_i2/TRINITY_DN16339_c0_g1_i1/TRINITY_DN25032_c2_g1_i4/TRINITY_DN23673_c9_g1_i1/TRINITY_DN25994_c4_g1_i2/TRINITY_DN25858_c2_g3_i3/TRINITY_DN15926_c0_g1_i…	23
molecular_function	GO:0005249	voltage-gated potassium channel activity	7/549	67/15782	0.00850102	0.186177	0.173034	TRINITY_DN18615_c2_g1_i2/TRINITY_DN26493_c0_g1_i5/TRINITY_DN20947_c5_g1_i1/TRINITY_DN19284_c1_g2_i2/TRINITY_DN25205_c1_g2_i1/TRINITY_DN22868_c7_g1_i6/TRINITY_DN23192_c5_g1_i1	7
biological_process	GO:0007010	cytoskeleton organization	9/549	101/15782	0.00856611	0.186177	0.173034	TRINITY_DN27665_c1_g1_i3/TRINITY_DN23599_c5_g1_i2/TRINITY_DN19264_c5_g1_i3/TRINITY_DN25124_c2_g1_i2/TRINITY_DN15865_c0_g2_i3/TRINITY_DN16249_c5_g2_i2/TRINITY_DN26330_c4_g1_i10/TRINITY_DN25980_c1_g1_i3/TRINITY_DN16184_c0_g1_i2	9
biological_process	GO:0050919	negative chemotaxis	5/549	37/15782	0.00868935	0.186495	0.17333	TRINITY_DN25295_c1_g3_i1/TRINITY_DN26111_c1_g1_i3/TRINITY_DN27137_c0_g1_i2/TRINITY_DN27694_c1_g1_i4/TRINITY_DN27172_c1_g1_i4	5
biological_process	GO:0000422	autophagy of mitochondrion	4/549	24/15782	0.00884667	0.187528	0.174289	TRINITY_DN20561_c2_g1_i3/TRINITY_DN24372_c4_g1_i3/TRINITY_DN16291_c3_g2_i2/TRINITY_DN20497_c7_g1_i6	4
biological_process	GO:0060291	long-term synaptic potentiation	5/549	38/15782	0.00972647	0.203663	0.189285	TRINITY_DN28336_c2_g1_i2/TRINITY_DN24793_c0_g1_i2/TRINITY_DN22609_c4_g2_i3/TRINITY_DN19697_c3_g1_i1/TRINITY_DN19075_c0_g1_i1	5
biological_process	GO:0006813	potassium ion transport	6/549	53/15782	0.00990217	0.204844	0.190383	TRINITY_DN18615_c2_g1_i2/TRINITY_DN20947_c5_g1_i1/TRINITY_DN22169_c3_g1_i1/TRINITY_DN19284_c1_g2_i2/TRINITY_DN17277_c2_g1_i1/TRINITY_DN22868_c7_g1_i6	6
biological_process	GO:0048675	axon extension	4/549	25/15782	0.0102477	0.209468	0.194681	TRINITY_DN24801_c1_g1_i7/TRINITY_DN27694_c1_g1_i4/TRINITY_DN22158_c5_g1_i7/TRINITY_DN25212_c1_g1_i3	4
biological_process	GO:0098609	cell-cell adhesion	10/549	124/15782	0.0113075	0.218489	0.203065	TRINITY_DN25616_c0_g2_i8/TRINITY_DN28079_c1_g1_i4/TRINITY_DN27748_c2_g1_i13/TRINITY_DN27438_c3_g1_i1/TRINITY_DN19630_c1_g1_i12/TRINITY_DN22954_c3_g1_i2/TRINITY_DN16249_c5_g2_i2/TRINITY_DN26374_c3_g4_i2/TRINITY_DN25146_c1_g1_i12/TRINITY_DN16455_c5_g1_i1	10
biological_process	GO:0001835	blastocyst hatching	3/549	14/15782	0.011443	0.218489	0.203065	TRINITY_DN23008_c0_g1_i1/TRINITY_DN18763_c4_g2_i6/TRINITY_DN22024_c1_g2_i29	3
molecular_function	GO:0019992	diacylglycerol binding	3/549	14/15782	0.011443	0.218489	0.203065	TRINITY_DN17863_c2_g1_i9/TRINITY_DN16554_c0_g1_i1/TRINITY_DN19465_c3_g1_i4	3
biological_process	GO:0072332	intrinsic apoptotic signaling pathway by p53 class mediator	3/549	14/15782	0.011443	0.218489	0.203065	TRINITY_DN22808_c4_g1_i10/TRINITY_DN23823_c1_g2_i1/TRINITY_DN25863_c2_g1_i1	3
cellular_component	GO:0099092	postsynaptic density, intracellular component	3/549	14/15782	0.011443	0.218489	0.203065	TRINITY_DN27748_c2_g1_i13/TRINITY_DN22954_c3_g1_i2/TRINITY_DN19959_c2_g1_i15	3
cellular_component	GO:0031594	neuromuscular junction	7/549	71/15782	0.0115523	0.218489	0.203065	TRINITY_DN27647_c3_g1_i6/TRINITY_DN20621_c1_g1_i2/TRINITY_DN17863_c2_g1_i9/TRINITY_DN18459_c1_g1_i1/TRINITY_DN20168_c0_g2_i1/TRINITY_DN28138_c0_g1_i1/TRINITY_DN23315_c0_g1_i15	7
biological_process	GO:0051056	regulation of small GTPase mediated signal transduction	9/549	106/15782	0.0115798	0.218489	0.203065	TRINITY_DN22567_c1_g1_i1/TRINITY_DN27459_c2_g1_i8/TRINITY_DN27960_c3_g1_i15/TRINITY_DN22830_c3_g1_i5/TRINITY_DN23292_c2_g3_i1/TRINITY_DN19618_c2_g1_i8/TRINITY_DN28368_c2_g1_i4/TRINITY_DN21777_c0_g1_i4/TRINITY_DN26330_c4_g1_i10	9
biological_process	GO:0090314	positive regulation of protein targeting to membrane	4/549	26/15782	0.0117848	0.21994	0.204413	TRINITY_DN27647_c3_g1_i6/TRINITY_DN26682_c2_g1_i3/TRINITY_DN18459_c1_g1_i1/TRINITY_DN25205_c1_g2_i1	4
molecular_function	GO:0050839	cell adhesion molecule binding	6/549	56/15782	0.012839	0.237038	0.220304	TRINITY_DN21143_c1_g1_i1/TRINITY_DN27575_c0_g1_i11/TRINITY_DN18198_c1_g2_i3/TRINITY_DN19630_c1_g1_i12/TRINITY_DN26487_c3_g2_i24/TRINITY_DN23576_c1_g2_i5	6
cellular_component	GO:0042734	presynaptic membrane	7/549	73/15782	0.0133438	0.240777	0.22378	TRINITY_DN21143_c1_g1_i1/TRINITY_DN23018_c2_g2_i4/TRINITY_DN27312_c3_g1_i6/TRINITY_DN27884_c3_g3_i2/TRINITY_DN17863_c2_g1_i9/TRINITY_DN18198_c1_g2_i3/TRINITY_DN26750_c0_g1_i8	7
cellular_component	GO:0016342	catenin complex	4/549	27/15782	0.0134622	0.240777	0.22378	TRINITY_DN25616_c0_g2_i8/TRINITY_DN25858_c2_g3_i3/TRINITY_DN26374_c3_g4_i2/TRINITY_DN16455_c5_g1_i1	4
biological_process	GO:0048488	synaptic vesicle endocytosis	4/549	27/15782	0.0134622	0.240777	0.22378	TRINITY_DN22059_c0_g1_i4/TRINITY_DN27438_c3_g1_i1/TRINITY_DN18198_c1_g2_i3/TRINITY_DN20168_c0_g2_i1	4
biological_process	GO:0007411	axon guidance	13/549	187/15782	0.0138833	0.241764	0.224697	TRINITY_DN27526_c3_g3_i1/TRINITY_DN28336_c2_g1_i2/TRINITY_DN23824_c2_g3_i5/TRINITY_DN23167_c0_g1_i3/TRINITY_DN25295_c1_g3_i1/TRINITY_DN18459_c1_g1_i1/TRINITY_DN23360_c3_g1_i2/TRINITY_DN25440_c0_g1_i1/TRINITY_DN19630_c1_g1_i12/TRINITY_DN14544_c0_g1_i5/TRINITY_DN27172_c1_g1_i4/TRINITY_DN20043_c5_g2_i2/TRINITY_DN17663_c0_g1_i1	13
biological_process	GO:0007194	negative regulation of adenylate cyclase activity	3/549	15/15782	0.0139398	0.241764	0.224697	TRINITY_DN22255_c4_g2_i1/TRINITY_DN25491_c5_g2_i1/TRINITY_DN22920_c2_g1_i1	3
biological_process	GO:2000310	regulation of NMDA receptor activity	3/549	15/15782	0.0139398	0.241764	0.224697	TRINITY_DN28336_c2_g1_i2/TRINITY_DN15697_c0_g1_i1/TRINITY_DN24793_c0_g1_i2	3
molecular_function	GO:0008092	cytoskeletal protein binding	7/549	74/15782	0.0143105	0.245567	0.228231	TRINITY_DN27647_c3_g1_i6/TRINITY_DN25616_c0_g2_i8/TRINITY_DN24372_c4_g1_i3/TRINITY_DN27356_c2_g2_i5/TRINITY_DN22059_c0_g1_i4/TRINITY_DN26374_c3_g4_i2/TRINITY_DN16455_c5_g1_i1	7
molecular_function	GO:0003714	transcription corepressor activity	13/549	188/15782	0.0144593	0.245567	0.228231	TRINITY_DN28317_c1_g1_i3/TRINITY_DN22014_c1_g1_i9/TRINITY_DN21485_c1_g1_i6/TRINITY_DN24927_c1_g3_i6/TRINITY_DN24241_c2_g1_i1/TRINITY_DN19197_c4_g2_i2/TRINITY_DN27594_c3_g2_i13/TRINITY_DN23262_c1_g1_i1/TRINITY_DN16309_c3_g1_i3/TRINITY_DN25376_c1_g1_i1/TRINITY_DN28138_c0_g1_i1/TRINITY_DN22024_c1_g2_i29/TRINITY_DN21170_c0_g1_i5	13
biological_process	GO:0007269	neurotransmitter secretion	5/549	42/15782	0.0147224	0.245567	0.228231	TRINITY_DN21053_c4_g1_i3/TRINITY_DN27884_c3_g3_i2/TRINITY_DN17863_c2_g1_i9/TRINITY_DN22365_c2_g2_i1/TRINITY_DN27699_c0_g1_i4	5
biological_process	GO:0090630	activation of GTPase activity	8/549	92/15782	0.0147311	0.245567	0.228231	TRINITY_DN22567_c1_g1_i1/TRINITY_DN21132_c2_g1_i3/TRINITY_DN22830_c3_g1_i5/TRINITY_DN27177_c2_g1_i8/TRINITY_DN20697_c3_g1_i7/TRINITY_DN23599_c5_g1_i2/TRINITY_DN19465_c3_g1_i4/TRINITY_DN21777_c0_g1_i4	8
biological_process	GO:0043547	positive regulation of GTPase activity	9/549	112/15782	0.0161679	0.251841	0.234063	TRINITY_DN21132_c2_g1_i3/TRINITY_DN27960_c3_g1_i15/TRINITY_DN27228_c2_g1_i4/TRINITY_DN26111_c1_g1_i3/TRINITY_DN16249_c5_g2_i2/TRINITY_DN19959_c2_g1_i15/TRINITY_DN24780_c0_g1_i2/TRINITY_DN20113_c0_g1_i2/TRINITY_DN19465_c3_g1_i4	9
molecular_function	GO:0001786	phosphatidylserine binding	5/549	43/15782	0.0161967	0.251841	0.234063	TRINITY_DN27035_c2_g1_i5/TRINITY_DN22365_c2_g2_i1/TRINITY_DN20168_c0_g2_i1/TRINITY_DN22609_c4_g2_i3/TRINITY_DN25037_c3_g1_i9	5
molecular_function	GO:0042277	peptide binding	6/549	59/15782	0.0163377	0.251841	0.234063	TRINITY_DN21535_c1_g2_i2/TRINITY_DN43543_c0_g1_i1/TRINITY_DN20115_c0_g1_i2/TRINITY_DN19809_c3_g1_i3/TRINITY_DN19953_c0_g1_i1/TRINITY_DN27019_c5_g2_i1	6
molecular_function	GO:0031625	ubiquitin protein ligase binding	12/549	171/15782	0.0165251	0.251841	0.234063	TRINITY_DN24051_c0_g1_i2/TRINITY_DN27035_c2_g1_i5/TRINITY_DN20561_c2_g1_i3/TRINITY_DN24927_c1_g3_i6/TRINITY_DN27748_c2_g1_i13/TRINITY_DN17682_c4_g1_i9/TRINITY_DN25440_c0_g1_i1/TRINITY_DN25858_c2_g3_i3/TRINITY_DN18976_c3_g2_i1/TRINITY_DN24126_c3_g1_i4/TRINITY_DN26404_c0_g1_i1/TRINITY_DN23576_c1_g2_i5	12
biological_process	GO:0010596	negative regulation of endothelial cell migration	3/549	16/15782	0.016721	0.251841	0.234063	TRINITY_DN19066_c0_g1_i9/TRINITY_DN27172_c1_g1_i4/TRINITY_DN25037_c3_g1_i9	3
molecular_function	GO:0016757	transferase activity, transferring glycosyl groups	3/549	16/15782	0.016721	0.251841	0.234063	TRINITY_DN20524_c1_g1_i1/TRINITY_DN22330_c3_g1_i1/TRINITY_DN25583_c4_g1_i6	3
biological_process	GO:0038061	NIK/NF-kappaB signaling	3/549	16/15782	0.016721	0.251841	0.234063	TRINITY_DN22570_c2_g1_i14/TRINITY_DN20572_c3_g1_i3/TRINITY_DN25452_c3_g2_i3	3
biological_process	GO:0043951	negative regulation of cAMP-mediated signaling	3/549	16/15782	0.016721	0.251841	0.234063	TRINITY_DN24051_c0_g1_i2/TRINITY_DN21535_c1_g2_i2/TRINITY_DN15697_c0_g1_i1	3
biological_process	GO:0048593	camera-type eye morphogenesis	3/549	16/15782	0.016721	0.251841	0.234063	TRINITY_DN26487_c3_g2_i24/TRINITY_DN27646_c1_g1_i2/TRINITY_DN26404_c0_g1_i1	3
cellular_component	GO:0048787	presynaptic active zone membrane	3/549	16/15782	0.016721	0.251841	0.234063	TRINITY_DN27035_c2_g1_i5/TRINITY_DN21053_c4_g1_i3/TRINITY_DN22868_c7_g1_i6	3
biological_process	GO:1904862	inhibitory synapse assembly	3/549	16/15782	0.016721	0.251841	0.234063	TRINITY_DN18198_c1_g2_i3/TRINITY_DN19384_c6_g1_i4/TRINITY_DN27004_c1_g1_i15	3
cellular_component	GO:0030658	transport vesicle membrane	4/549	29/15782	0.0172539	0.257608	0.239422	TRINITY_DN26643_c0_g1_i13/TRINITY_DN27107_c1_g1_i2/TRINITY_DN28326_c3_g1_i4/TRINITY_DN27036_c1_g1_i1	4
cellular_component	GO:0032587	ruffle membrane	7/549	77/15782	0.0175097	0.259173	0.240877	TRINITY_DN23436_c2_g3_i1/TRINITY_DN22059_c0_g1_i4/TRINITY_DN27438_c3_g1_i1/TRINITY_DN23994_c0_g1_i1/TRINITY_DN25858_c2_g3_i3/TRINITY_DN19959_c2_g1_i15/TRINITY_DN17947_c0_g1_i1	7
biological_process	GO:0071805	potassium ion transmembrane transport	8/549	96/15782	0.018629	0.271827	0.252637	TRINITY_DN18615_c2_g1_i2/TRINITY_DN15725_c0_g1_i1/TRINITY_DN20947_c5_g1_i1/TRINITY_DN19284_c1_g2_i2/TRINITY_DN25205_c1_g2_i1/TRINITY_DN25212_c1_g1_i3/TRINITY_DN23192_c5_g1_i1/TRINITY_DN27233_c3_g3_i5	8
molecular_function	GO:0019894	kinesin binding	6/549	61/15782	0.0190052	0.271827	0.252637	TRINITY_DN26269_c1_g1_i1/TRINITY_DN20697_c3_g1_i7/TRINITY_DN16802_c0_g1_i2/TRINITY_DN27977_c1_g3_i6/TRINITY_DN24358_c1_g1_i3/TRINITY_DN27567_c1_g1_i9	6
cellular_component	GO:0098686	hippocampal mossy fiber to CA3 synapse	4/549	30/15782	0.019375	0.271827	0.252637	TRINITY_DN22954_c3_g1_i2/TRINITY_DN26374_c3_g4_i2/TRINITY_DN22609_c4_g2_i3/TRINITY_DN19075_c0_g1_i1	4
molecular_function	GO:0004653	polypeptide N-acetylgalactosaminyltransferase activity	3/549	17/15782	0.0197894	0.271827	0.252637	TRINITY_DN18039_c5_g1_i6/TRINITY_DN28150_c0_g1_i2/TRINITY_DN22676_c6_g1_i14	3
molecular_function	GO:0005001	transmembrane receptor protein tyrosine phosphatase activity	3/549	17/15782	0.0197894	0.271827	0.252637	TRINITY_DN27575_c0_g1_i11/TRINITY_DN21787_c2_g1_i1/TRINITY_DN19066_c0_g1_i9	3
biological_process	GO:0031643	positive regulation of myelination	3/549	17/15782	0.0197894	0.271827	0.252637	TRINITY_DN24908_c2_g1_i11/TRINITY_DN15865_c0_g2_i3/TRINITY_DN16184_c0_g1_i2	3
biological_process	GO:0050773	regulation of dendrite development	3/549	17/15782	0.0197894	0.271827	0.252637	TRINITY_DN28041_c1_g1_i4/TRINITY_DN22781_c3_g2_i5/TRINITY_DN19959_c2_g1_i15	3
cellular_component	GO:0099059	integral component of presynaptic active zone membrane	3/549	17/15782	0.0197894	0.271827	0.252637	TRINITY_DN27035_c2_g1_i5/TRINITY_DN19151_c6_g3_i9/TRINITY_DN22868_c7_g1_i6	3
biological_process	GO:1901216	positive regulation of neuron death	3/549	17/15782	0.0197894	0.271827	0.252637	TRINITY_DN22808_c4_g1_i10/TRINITY_DN22042_c1_g3_i2/TRINITY_DN25863_c2_g1_i1	3
molecular_function	GO:0030215	semaphorin receptor binding	4/549	31/15782	0.0216503	0.295028	0.274201	TRINITY_DN27526_c3_g3_i1/TRINITY_DN26111_c1_g1_i3/TRINITY_DN27137_c0_g1_i2/TRINITY_DN27694_c1_g1_i4	4
cellular_component	GO:0031901	early endosome membrane	9/549	119/15782	0.0230601	0.297451	0.276453	TRINITY_DN23258_c1_g1_i2/TRINITY_DN24599_c2_g2_i4/TRINITY_DN23659_c0_g1_i10/TRINITY_DN23360_c3_g1_i2/TRINITY_DN22437_c2_g1_i4/TRINITY_DN25212_c1_g1_i3/TRINITY_DN25980_c1_g1_i3/TRINITY_DN21940_c1_g1_i8/TRINITY_DN28016_c2_g1_i1	9
molecular_function	GO:0003785	actin monomer binding	3/549	18/15782	0.0231464	0.297451	0.276453	TRINITY_DN22165_c0_g3_i1/TRINITY_DN27408_c4_g2_i8/TRINITY_DN17365_c5_g1_i4	3
molecular_function	GO:0004698	calcium-dependent protein kinase C activity	3/549	18/15782	0.0231464	0.297451	0.276453	TRINITY_DN17536_c5_g1_i3/TRINITY_DN25032_c2_g1_i4/TRINITY_DN17365_c5_g1_i4	3
biological_process	GO:0014003	oligodendrocyte development	3/549	18/15782	0.0231464	0.297451	0.276453	TRINITY_DN22194_c1_g1_i9/TRINITY_DN15865_c0_g2_i3/TRINITY_DN16184_c0_g1_i2	3
molecular_function	GO:0015297	antiporter activity	3/549	18/15782	0.0231464	0.297451	0.276453	TRINITY_DN16018_c0_g1_i2/TRINITY_DN22538_c1_g3_i12/TRINITY_DN20577_c5_g1_i3	3
biological_process	GO:0048172	regulation of short-term neuronal synaptic plasticity	3/549	18/15782	0.0231464	0.297451	0.276453	TRINITY_DN27006_c0_g3_i5/TRINITY_DN20621_c1_g1_i2/TRINITY_DN17863_c2_g1_i9	3
biological_process	GO:0050807	regulation of synapse organization	3/549	18/15782	0.0231464	0.297451	0.276453	TRINITY_DN26066_c1_g1_i1/TRINITY_DN19151_c6_g3_i9/TRINITY_DN16370_c6_g1_i1	3
cellular_component	GO:0001726	ruffle	8/549	100/15782	0.023214	0.297451	0.276453	TRINITY_DN23008_c1_g1_i5/TRINITY_DN20243_c2_g2_i2/TRINITY_DN23436_c2_g3_i1/TRINITY_DN27356_c2_g2_i5/TRINITY_DN19264_c5_g1_i3/TRINITY_DN17163_c4_g1_i23/TRINITY_DN28415_c5_g1_i6/TRINITY_DN26330_c4_g1_i10	8
cellular_component	GO:0000139	Golgi membrane	24/549	449/15782	0.0250114	0.313771	0.29162	TRINITY_DN25970_c2_g1_i2/TRINITY_DN26416_c0_g1_i3/TRINITY_DN18681_c0_g1_i8/TRINITY_DN17274_c0_g1_i2/TRINITY_DN23008_c0_g1_i1/TRINITY_DN15399_c0_g1_i1/TRINITY_DN26208_c4_g1_i9/TRINITY_DN18039_c5_g1_i6/TRINITY_DN26891_c1_g1_i2/TRINITY_DN22498_c0_g1_i3/TRINITY_DN17439_c2_g1_i5/TRINITY_DN20524_c1_g1_i1/TRINITY_DN23582_c1_g1_i1/TRINITY_DN22169_c3_g1_i1/TRINITY_DN16554_c0_g1_i1/TRINITY_DN28150_c0_g1_i2…	24
biological_process	GO:0048013	ephrin receptor signaling pathway	5/549	48/15782	0.0250359	0.313771	0.29162	TRINITY_DN27960_c3_g1_i15/TRINITY_DN18459_c1_g1_i1/TRINITY_DN23360_c3_g1_i2/TRINITY_DN28368_c2_g1_i4/TRINITY_DN21777_c0_g1_i4	5
cellular_component	GO:0005912	adherens junction	11/549	162/15782	0.026241	0.321695	0.298986	TRINITY_DN21143_c1_g1_i1/TRINITY_DN25616_c0_g2_i8/TRINITY_DN27438_c3_g1_i1/TRINITY_DN25994_c4_g1_i2/TRINITY_DN25858_c2_g3_i3/TRINITY_DN22954_c3_g1_i2/TRINITY_DN26374_c3_g4_i2/TRINITY_DN25146_c1_g1_i12/TRINITY_DN24126_c3_g1_i4/TRINITY_DN16455_c5_g1_i1/TRINITY_DN19066_c0_g1_i9	11
biological_process	GO:0006821	chloride transport	4/549	33/15782	0.0266728	0.321695	0.298986	TRINITY_DN19094_c4_g1_i3/TRINITY_DN22558_c0_g1_i3/TRINITY_DN26763_c1_g1_i3/TRINITY_DN20577_c5_g1_i3	4
biological_process	GO:0032870	cellular response to hormone stimulus	4/549	33/15782	0.0266728	0.321695	0.298986	TRINITY_DN43543_c0_g1_i1/TRINITY_DN20115_c0_g1_i2/TRINITY_DN27172_c1_g1_i4/TRINITY_DN19953_c0_g1_i1	4
molecular_function	GO:0015301	anion:anion antiporter activity	3/549	19/15782	0.0267923	0.321695	0.298986	TRINITY_DN27006_c0_g3_i5/TRINITY_DN22558_c0_g1_i3/TRINITY_DN18661_c0_g1_i2	3
biological_process	GO:0032148	activation of protein kinase B activity	3/549	19/15782	0.0267923	0.321695	0.298986	TRINITY_DN23875_c3_g1_i1/TRINITY_DN17536_c5_g1_i3/TRINITY_DN21114_c2_g1_i2	3
biological_process	GO:0098974	postsynaptic actin cytoskeleton organization	3/549	19/15782	0.0267923	0.321695	0.298986	TRINITY_DN24126_c3_g1_i4/TRINITY_DN25037_c3_g1_i9/TRINITY_DN23315_c0_g1_i15	3
biological_process	GO:0016339	calcium-dependent cell-cell adhesion via plasma membrane cell adhesion molecules	4/549	34/15782	0.0294239	0.347083	0.322581	TRINITY_DN25616_c0_g2_i8/TRINITY_DN28246_c0_g1_i4/TRINITY_DN26374_c3_g4_i2/TRINITY_DN16455_c5_g1_i1	4
biological_process	GO:0043525	positive regulation of neuron apoptotic process	4/549	34/15782	0.0294239	0.347083	0.322581	TRINITY_DN22014_c1_g1_i9/TRINITY_DN18459_c1_g1_i1/TRINITY_DN22868_c7_g1_i6/TRINITY_DN25293_c3_g2_i1	4
molecular_function	GO:0005085	guanyl-nucleotide exchange factor activity	9/549	125/15782	0.0304564	0.347083	0.322581	TRINITY_DN22567_c1_g1_i1/TRINITY_DN27960_c3_g1_i15/TRINITY_DN20697_c3_g1_i7/TRINITY_DN19264_c5_g1_i3/TRINITY_DN26523_c0_g2_i3/TRINITY_DN28368_c2_g1_i4/TRINITY_DN23709_c4_g1_i2/TRINITY_DN19465_c3_g1_i4/TRINITY_DN26330_c4_g1_i10	9
biological_process	GO:0009416	response to light stimulus	3/549	20/15782	0.030726	0.347083	0.322581	TRINITY_DN27006_c0_g3_i5/TRINITY_DN22042_c1_g3_i2/TRINITY_DN27233_c3_g3_i5	3
molecular_function	GO:0015108	chloride transmembrane transporter activity	3/549	20/15782	0.030726	0.347083	0.322581	TRINITY_DN22558_c0_g1_i3/TRINITY_DN20577_c5_g1_i3/TRINITY_DN18661_c0_g1_i2	3
cellular_component	GO:0044306	neuron projection terminus	3/549	20/15782	0.030726	0.347083	0.322581	TRINITY_DN26269_c1_g1_i1/TRINITY_DN22365_c2_g2_i1/TRINITY_DN24087_c4_g1_i4	3
biological_process	GO:0045786	negative regulation of cell cycle	3/549	20/15782	0.030726	0.347083	0.322581	TRINITY_DN22808_c4_g1_i10/TRINITY_DN21159_c0_g1_i2/TRINITY_DN25863_c2_g1_i1	3
biological_process	GO:0055074	calcium ion homeostasis	3/549	20/15782	0.030726	0.347083	0.322581	TRINITY_DN22014_c1_g1_i9/TRINITY_DN23781_c3_g1_i2/TRINITY_DN2121_c0_g1_i2	3
cellular_component	GO:0098688	parallel fiber to Purkinje cell synapse	3/549	20/15782	0.030726	0.347083	0.322581	TRINITY_DN21254_c0_g2_i4/TRINITY_DN22954_c3_g1_i2/TRINITY_DN27393_c1_g1_i1	3
biological_process	GO:2000300	regulation of synaptic vesicle exocytosis	4/549	35/15782	0.0323367	0.36289	0.337272	TRINITY_DN26828_c1_g1_i3/TRINITY_DN24772_c1_g1_i4/TRINITY_DN24508_c3_g1_i5/TRINITY_DN27699_c0_g1_i4	4
cellular_component	GO:0098794	postsynapse	7/549	88/15782	0.0335096	0.370378	0.344231	TRINITY_DN21053_c4_g1_i3/TRINITY_DN27006_c0_g3_i5/TRINITY_DN19384_c6_g1_i4/TRINITY_DN15865_c0_g2_i3/TRINITY_DN23694_c5_g1_i1/TRINITY_DN20242_c2_g1_i2/TRINITY_DN16184_c0_g1_i2	7
biological_process	GO:0032436	positive regulation of proteasomal ubiquitin-dependent protein catabolic process	5/549	52/15782	0.0339797	0.370378	0.344231	TRINITY_DN24927_c1_g3_i6/TRINITY_DN19512_c3_g1_i6/TRINITY_DN20617_c0_g1_i2/TRINITY_DN19341_c1_g3_i5/TRINITY_DN27769_c1_g1_i1	5
biological_process	GO:0050804	modulation of chemical synaptic transmission	6/549	70/15782	0.034664	0.370378	0.344231	TRINITY_DN21110_c4_g1_i8/TRINITY_DN28336_c2_g1_i2/TRINITY_DN18198_c1_g2_i3/TRINITY_DN27393_c1_g1_i1/TRINITY_DN16370_c6_g1_i1/TRINITY_DN25980_c1_g1_i3	6
biological_process	GO:0071277	cellular response to calcium ion	6/549	70/15782	0.034664	0.370378	0.344231	TRINITY_DN27035_c2_g1_i5/TRINITY_DN22365_c2_g2_i1/TRINITY_DN17163_c4_g1_i23/TRINITY_DN20168_c0_g2_i1/TRINITY_DN22609_c4_g2_i3/TRINITY_DN27019_c5_g2_i1	6
biological_process	GO:0010842	retina layer formation	3/549	21/15782	0.0349454	0.370378	0.344231	TRINITY_DN22014_c1_g1_i9/TRINITY_DN11900_c0_g1_i1/TRINITY_DN19066_c0_g1_i9	3
biological_process	GO:0030501	positive regulation of bone mineralization	3/549	21/15782	0.0349454	0.370378	0.344231	TRINITY_DN27190_c3_g2_i2/TRINITY_DN22480_c3_g2_i1/TRINITY_DN2121_c0_g1_i2	3
cellular_component	GO:0032839	dendrite cytoplasm	3/549	21/15782	0.0349454	0.370378	0.344231	TRINITY_DN24518_c4_g1_i15/TRINITY_DN19959_c2_g1_i15/TRINITY_DN17663_c0_g1_i1	3
biological_process	GO:0035023	regulation of Rho protein signal transduction	3/549	21/15782	0.0349454	0.370378	0.344231	TRINITY_DN27960_c3_g1_i15/TRINITY_DN20697_c3_g1_i7/TRINITY_DN23292_c2_g3_i1	3
biological_process	GO:1903861	positive regulation of dendrite extension	3/549	21/15782	0.0349454	0.370378	0.344231	TRINITY_DN17863_c2_g1_i9/TRINITY_DN22365_c2_g2_i1/TRINITY_DN20168_c0_g2_i1	3
cellular_component	GO:0016529	sarcoplasmic reticulum	4/549	36/15782	0.0354124	0.370751	0.344578	TRINITY_DN27647_c3_g1_i6/TRINITY_DN26452_c2_g1_i7/TRINITY_DN27107_c1_g1_i2/TRINITY_DN27727_c0_g1_i5	4
biological_process	GO:0021549	cerebellum development	4/549	36/15782	0.0354124	0.370751	0.344578	TRINITY_DN18459_c1_g1_i1/TRINITY_DN17506_c0_g1_i2/TRINITY_DN17524_c1_g1_i1/TRINITY_DN26743_c1_g2_i3	4
cellular_component	GO:0005923	bicellular tight junction	8/549	110/15782	0.0380223	0.395663	0.367731	TRINITY_DN23218_c0_g1_i1/TRINITY_DN27427_c6_g1_i1/TRINITY_DN27748_c2_g1_i13/TRINITY_DN17536_c5_g1_i3/TRINITY_DN27926_c0_g1_i1/TRINITY_DN25858_c2_g3_i3/TRINITY_DN27567_c1_g1_i9/TRINITY_DN18437_c3_g1_i4	8
biological_process	GO:0007528	neuromuscular junction development	4/549	37/15782	0.0386516	0.396088	0.368127	TRINITY_DN27647_c3_g1_i6/TRINITY_DN20292_c1_g1_i1/TRINITY_DN27960_c3_g1_i15/TRINITY_DN17863_c2_g1_i9	4
biological_process	GO:0048167	regulation of synaptic plasticity	4/549	37/15782	0.0386516	0.396088	0.368127	TRINITY_DN19674_c7_g3_i2/TRINITY_DN26363_c1_g1_i4/TRINITY_DN25037_c3_g1_i9/TRINITY_DN21777_c0_g1_i4	4
cellular_component	GO:0043195	terminal bouton	5/549	54/15782	0.0391067	0.396088	0.368127	TRINITY_DN27035_c2_g1_i5/TRINITY_DN21053_c4_g1_i3/TRINITY_DN17863_c2_g1_i9/TRINITY_DN22868_c7_g1_i6/TRINITY_DN27393_c1_g1_i1	5
cellular_component	GO:0042995	cell projection	9/549	131/15782	0.0393656	0.396088	0.368127	TRINITY_DN23018_c2_g2_i4/TRINITY_DN27665_c1_g1_i3/TRINITY_DN27427_c6_g1_i1/TRINITY_DN21114_c2_g1_i2/TRINITY_DN22042_c0_g1_i1/TRINITY_DN24780_c0_g1_i2/TRINITY_DN20242_c2_g1_i2/TRINITY_DN27233_c3_g3_i5/TRINITY_DN25181_c2_g2_i1	9
cellular_component	GO:0032281	AMPA glutamate receptor complex	3/549	22/15782	0.0394473	0.396088	0.368127	TRINITY_DN23258_c1_g1_i2/TRINITY_DN27748_c2_g1_i13/TRINITY_DN27393_c1_g1_i1	3
biological_process	GO:0050770	regulation of axonogenesis	3/549	22/15782	0.0394473	0.396088	0.368127	TRINITY_DN23436_c2_g3_i1/TRINITY_DN22730_c1_g1_i2/TRINITY_DN21777_c0_g1_i4	3
cellular_component	GO:0000922	spindle pole	8/549	111/15782	0.0397854	0.396763	0.368754	TRINITY_DN25999_c0_g1_i1/TRINITY_DN17717_c7_g2_i2/TRINITY_DN20021_c3_g1_i6/TRINITY_DN23599_c5_g1_i2/TRINITY_DN26682_c2_g1_i3/TRINITY_DN16802_c0_g1_i2/TRINITY_DN21100_c0_g1_i2/TRINITY_DN25483_c1_g1_i5	8
biological_process	GO:0035264	multicellular organism growth	6/549	73/15782	0.0413119	0.396763	0.368754	TRINITY_DN28276_c3_g1_i7/TRINITY_DN24051_c0_g1_i2/TRINITY_DN27006_c0_g3_i5/TRINITY_DN24476_c1_g1_i14/TRINITY_DN27991_c5_g1_i1/TRINITY_DN24508_c3_g1_i5	6
biological_process	GO:0043065	positive regulation of apoptotic process	13/549	218/15782	0.0416837	0.396763	0.368754	TRINITY_DN22567_c1_g1_i1/TRINITY_DN27960_c3_g1_i15/TRINITY_DN24372_c4_g1_i3/TRINITY_DN21159_c0_g1_i2/TRINITY_DN25858_c2_g3_i3/TRINITY_DN23292_c2_g3_i1/TRINITY_DN22991_c2_g1_i1/TRINITY_DN22868_c7_g1_i6/TRINITY_DN28368_c2_g1_i4/TRINITY_DN21683_c3_g1_i2/TRINITY_DN27172_c1_g1_i4/TRINITY_DN17524_c1_g1_i1/TRINITY_DN26330_c4_g1_i10	13
molecular_function	GO:0005544	calcium-dependent phospholipid binding	5/549	55/15782	0.0418374	0.396763	0.368754	TRINITY_DN27035_c2_g1_i5/TRINITY_DN22365_c2_g2_i1/TRINITY_DN20168_c0_g2_i1/TRINITY_DN22609_c4_g2_i3/TRINITY_DN26095_c6_g1_i6	5
cellular_component	GO:0030133	transport vesicle	5/549	55/15782	0.0418374	0.396763	0.368754	TRINITY_DN27427_c6_g1_i1/TRINITY_DN19674_c7_g3_i2/TRINITY_DN24720_c2_g2_i2/TRINITY_DN20917_c3_g1_i1/TRINITY_DN23994_c2_g1_i2	5
biological_process	GO:1903078	positive regulation of protein localization to plasma membrane	4/549	38/15782	0.0420545	0.396763	0.368754	TRINITY_DN22255_c4_g2_i1/TRINITY_DN21114_c2_g1_i2/TRINITY_DN24780_c0_g1_i2/TRINITY_DN17365_c5_g1_i4	4
cellular_component	GO:0030659	cytoplasmic vesicle membrane	9/549	133/15782	0.0426912	0.396763	0.368754	TRINITY_DN22059_c0_g1_i4/TRINITY_DN27107_c1_g1_i2/TRINITY_DN22437_c2_g1_i4/TRINITY_DN27929_c5_g1_i12/TRINITY_DN25987_c0_g1_i1/TRINITY_DN24358_c1_g1_i3/TRINITY_DN24780_c0_g1_i2/TRINITY_DN27667_c1_g1_i8/TRINITY_DN28016_c2_g1_i1	9
molecular_function	GO:0031267	small GTPase binding	3/549	23/15782	0.0442279	0.396763	0.368754	TRINITY_DN19264_c5_g1_i3/TRINITY_DN17163_c4_g1_i23/TRINITY_DN26330_c4_g1_i10	3
cellular_component	GO:0005911	cell-cell junction	10/549	155/15782	0.0444664	0.396763	0.368754	TRINITY_DN23218_c0_g1_i1/TRINITY_DN23436_c2_g3_i1/TRINITY_DN27748_c2_g1_i13/TRINITY_DN26645_c0_g1_i11/TRINITY_DN27926_c0_g1_i1/TRINITY_DN25440_c0_g1_i1/TRINITY_DN19630_c1_g1_i12/TRINITY_DN25146_c1_g1_i12/TRINITY_DN19066_c0_g1_i9/TRINITY_DN27567_c1_g1_i9	10
molecular_function	GO:0005247	voltage-gated chloride channel activity	2/549	10/15782	0.0451732	0.396763	0.368754	TRINITY_DN26763_c1_g1_i3/TRINITY_DN20577_c5_g1_i3	2
molecular_function	GO:0008373	sialyltransferase activity	2/549	10/15782	0.0451732	0.396763	0.368754	TRINITY_DN18681_c0_g1_i8/TRINITY_DN23008_c0_g1_i1	2
molecular_function	GO:0030247	polysaccharide binding	2/549	10/15782	0.0451732	0.396763	0.368754	TRINITY_DN26452_c2_g1_i7/TRINITY_DN22590_c1_g1_i10	2
cellular_component	GO:0031461	cullin-RING ubiquitin ligase complex	2/549	10/15782	0.0451732	0.396763	0.368754	TRINITY_DN17682_c4_g1_i9/TRINITY_DN18976_c3_g2_i1	2
cellular_component	GO:0042629	mast cell granule	2/549	10/15782	0.0451732	0.396763	0.368754	TRINITY_DN14544_c0_g1_i5/TRINITY_DN19465_c3_g1_i4	2
biological_process	GO:0045806	negative regulation of endocytosis	2/549	10/15782	0.0451732	0.396763	0.368754	TRINITY_DN27035_c2_g1_i5/TRINITY_DN22059_c0_g1_i4	2
biological_process	GO:0051412	response to corticosterone	2/549	10/15782	0.0451732	0.396763	0.368754	TRINITY_DN43543_c0_g1_i1/TRINITY_DN24793_c0_g1_i2	2
biological_process	GO:0060074	synapse maturation	2/549	10/15782	0.0451732	0.396763	0.368754	TRINITY_DN21143_c1_g1_i1/TRINITY_DN28320_c9_g2_i4	2
biological_process	GO:0071880	adenylate cyclase-activating adrenergic receptor signaling pathway	2/549	10/15782	0.0451732	0.396763	0.368754	TRINITY_DN23875_c3_g1_i1/TRINITY_DN25491_c5_g2_i1	2
biological_process	GO:0099645	neurotransmitter receptor localization to postsynaptic specialization membrane	2/549	10/15782	0.0451732	0.396763	0.368754	TRINITY_DN25034_c2_g1_i17/TRINITY_DN23994_c2_g1_i2	2
biological_process	GO:1903672	positive regulation of sprouting angiogenesis	2/549	10/15782	0.0451732	0.396763	0.368754	TRINITY_DN14964_c0_g1_i4/TRINITY_DN21114_c2_g1_i2	2
molecular_function	GO:0019904	protein domain specific binding	11/549	177/15782	0.0454146	0.396763	0.368754	TRINITY_DN7931_c0_g1_i1/TRINITY_DN24379_c3_g1_i2/TRINITY_DN23824_c2_g3_i5/TRINITY_DN24927_c1_g3_i6/TRINITY_DN21053_c4_g1_i3/TRINITY_DN27748_c2_g1_i13/TRINITY_DN17163_c4_g1_i23/TRINITY_DN23262_c1_g1_i1/TRINITY_DN21683_c3_g1_i2/TRINITY_DN23315_c0_g1_i15/TRINITY_DN21843_c2_g1_i21	11
biological_process	GO:0007043	cell-cell junction assembly	4/549	39/15782	0.0456213	0.396763	0.368754	TRINITY_DN25616_c0_g2_i8/TRINITY_DN26374_c3_g4_i2/TRINITY_DN25146_c1_g1_i12/TRINITY_DN16455_c5_g1_i1	4
biological_process	GO:0019233	sensory perception of pain	4/549	39/15782	0.0456213	0.396763	0.368754	TRINITY_DN21535_c1_g2_i2/TRINITY_DN18198_c1_g2_i3/TRINITY_DN15697_c0_g1_i1/TRINITY_DN28555_c4_g1_i1	4
biological_process	GO:0030534	adult behavior	4/549	39/15782	0.0456213	0.396763	0.368754	TRINITY_DN14544_c0_g1_i5/TRINITY_DN24772_c1_g1_i4/TRINITY_DN27991_c5_g1_i1/TRINITY_DN16370_c6_g1_i1	4
biological_process	GO:0060173	limb development	4/549	39/15782	0.0456213	0.396763	0.368754	TRINITY_DN11900_c0_g1_i1/TRINITY_DN23604_c4_g2_i1/TRINITY_DN16455_c5_g1_i1/TRINITY_DN16370_c6_g1_i1	4
molecular_function	GO:0046982	protein heterodimerization activity	12/549	199/15782	0.0457537	0.396763	0.368754	TRINITY_DN22014_c1_g1_i9/TRINITY_DN20561_c2_g1_i3/TRINITY_DN21485_c1_g1_i6/TRINITY_DN22365_c2_g2_i1/TRINITY_DN19630_c1_g1_i12/TRINITY_DN25205_c1_g2_i1/TRINITY_DN18813_c0_g2_i7/TRINITY_DN26487_c3_g2_i24/TRINITY_DN19714_c2_g1_i7/TRINITY_DN17524_c1_g1_i1/TRINITY_DN23586_c1_g2_i1/TRINITY_DN22920_c2_g1_i1	12
biological_process	GO:0050852	T cell receptor signaling pathway	6/549	76/15782	0.0487128	0.414855	0.385569	TRINITY_DN20901_c2_g1_i2/TRINITY_DN24051_c0_g1_i2/TRINITY_DN16249_c5_g2_i2/TRINITY_DN22570_c2_g1_i14/TRINITY_DN25452_c3_g2_i3/TRINITY_DN22140_c3_g2_i6	6
molecular_function	GO:0017016	Ras GTPase binding	3/549	24/15782	0.0492824	0.414855	0.385569	TRINITY_DN23365_c4_g2_i4/TRINITY_DN26404_c0_g1_i1/TRINITY_DN27699_c0_g1_i4	3
biological_process	GO:1902036	regulation of hematopoietic stem cell differentiation	3/549	24/15782	0.0492824	0.414855	0.385569	TRINITY_DN28232_c4_g1_i2/TRINITY_DN25452_c3_g2_i3/TRINITY_DN25328_c0_g1_i2	3

## Sheet: Table S6
Table S6 The term of GO enrichment analysis in non-aquatic MOS (blue) module (p < 0.05)
Ontology	ID	Description	GeneRatio	BgRatio	pvalue	p.adjust	qvalue	geneID	Count
biological_process	GO:0051965	positive regulation of synapse assembly	13/649	58/15782	4.87956e-07	0.000878321	0.000862398	TRINITY_DN25156_c1_g1_i12/TRINITY_DN27355_c0_g1_i2/TRINITY_DN19165_c5_g1_i6/TRINITY_DN15494_c0_g1_i1/TRINITY_DN22207_c0_g4_i1/TRINITY_DN20810_c5_g1_i1/TRINITY_DN23042_c2_g1_i4/TRINITY_DN16222_c0_g1_i2/TRINITY_DN22785_c2_g1_i1/TRINITY_DN27840_c6_g1_i1/TRINITY_DN16787_c3_g1_i4/TRINITY_DN17288_c1_g3_i15/TRINITY_DN24421_c3_g2_i1	13
cellular_component	GO:0098978	glutamatergic synapse	33/649	345/15782	6.09124e-06	0.00548212	0.00538273	TRINITY_DN25156_c1_g1_i12/TRINITY_DN21347_c1_g1_i1/TRINITY_DN19165_c5_g1_i6/TRINITY_DN24544_c2_g2_i4/TRINITY_DN25619_c2_g1_i1/TRINITY_DN27954_c3_g1_i9/TRINITY_DN23906_c3_g2_i1/TRINITY_DN28525_c3_g2_i2/TRINITY_DN15494_c0_g1_i1/TRINITY_DN20642_c1_g1_i2/TRINITY_DN21190_c1_g1_i4/TRINITY_DN17230_c1_g1_i3/TRINITY_DN27182_c5_g2_i4/TRINITY_DN26205_c1_g1_i12/TRINITY_DN26362_c0_g1_i6/TRINITY_DN20869_c2_g1_…	33
biological_process	GO:1904322	cellular response to forskolin	5/649	12/15782	7.20786e-05	0.0432472	0.0424632	TRINITY_DN25593_c0_g1_i1/TRINITY_DN26362_c0_g1_i6/TRINITY_DN23381_c3_g3_i1/TRINITY_DN24926_c2_g1_i8/TRINITY_DN27530_c3_g2_i6	5
cellular_component	GO:0043197	dendritic spine	17/649	153/15782	0.000187686	0.0844586	0.0829274	TRINITY_DN27618_c3_g1_i2/TRINITY_DN27431_c4_g1_i4/TRINITY_DN24875_c2_g1_i5/TRINITY_DN22343_c0_g1_i13/TRINITY_DN20642_c1_g1_i2/TRINITY_DN21190_c1_g1_i4/TRINITY_DN20869_c2_g1_i1/TRINITY_DN24789_c2_g1_i1/TRINITY_DN22785_c2_g1_i1/TRINITY_DN16787_c3_g1_i4/TRINITY_DN26411_c2_g1_i3/TRINITY_DN23833_c2_g1_i4/TRINITY_DN22280_c2_g3_i6/TRINITY_DN26294_c6_g1_i17/TRINITY_DN24712_c6_g3_i5/TRINITY_DN27762_c4_g3_…	17
cellular_component	GO:0097060	synaptic membrane	6/649	26/15782	0.000537422	0.166921	0.163895	TRINITY_DN27618_c3_g1_i2/TRINITY_DN15494_c0_g1_i1/TRINITY_DN26205_c1_g1_i12/TRINITY_DN27012_c0_g1_i2/TRINITY_DN25627_c2_g2_i2/TRINITY_DN27762_c4_g3_i7	6
biological_process	GO:0050807	regulation of synapse organization	5/649	18/15782	0.000634803	0.166921	0.163895	TRINITY_DN21190_c1_g1_i4/TRINITY_DN22812_c4_g1_i3/TRINITY_DN25627_c2_g2_i2/TRINITY_DN22455_c4_g2_i4/TRINITY_DN17288_c1_g3_i15	5
cellular_component	GO:0099061	integral component of postsynaptic density membrane	8/649	48/15782	0.000688629	0.166921	0.163895	TRINITY_DN19165_c5_g1_i6/TRINITY_DN20642_c1_g1_i2/TRINITY_DN21190_c1_g1_i4/TRINITY_DN23381_c3_g3_i1/TRINITY_DN22785_c2_g1_i1/TRINITY_DN18972_c0_g1_i3/TRINITY_DN20257_c1_g1_i4/TRINITY_DN22027_c2_g2_i16	8
biological_process	GO:0098962	regulation of postsynaptic neurotransmitter receptor activity	4/649	11/15782	0.000741869	0.166921	0.163895	TRINITY_DN27431_c4_g1_i4/TRINITY_DN21383_c1_g1_i5/TRINITY_DN16417_c1_g1_i9/TRINITY_DN22027_c2_g2_i16	4
cellular_component	GO:0045211	postsynaptic membrane	14/649	143/15782	0.00230462	0.372572	0.365818	TRINITY_DN19165_c5_g1_i6/TRINITY_DN20785_c3_g1_i4/TRINITY_DN24875_c2_g1_i5/TRINITY_DN16472_c1_g1_i1/TRINITY_DN25619_c2_g1_i1/TRINITY_DN16490_c0_g1_i1/TRINITY_DN14313_c0_g1_i1/TRINITY_DN18125_c0_g2_i2/TRINITY_DN21383_c1_g1_i5/TRINITY_DN21455_c2_g4_i3/TRINITY_DN22785_c2_g1_i1/TRINITY_DN22280_c2_g3_i6/TRINITY_DN27762_c4_g3_i7/TRINITY_DN22027_c2_g2_i16	14
cellular_component	GO:0098839	postsynaptic density membrane	7/649	46/15782	0.00254895	0.372572	0.365818	TRINITY_DN25619_c2_g1_i1/TRINITY_DN27954_c3_g1_i9/TRINITY_DN14313_c0_g1_i1/TRINITY_DN21383_c1_g1_i5/TRINITY_DN22785_c2_g1_i1/TRINITY_DN16787_c3_g1_i4/TRINITY_DN24421_c3_g2_i1	7
cellular_component	GO:0032809	neuronal cell body membrane	5/649	24/15782	0.0025671	0.372572	0.365818	TRINITY_DN27355_c0_g1_i2/TRINITY_DN21825_c1_g2_i1/TRINITY_DN25141_c1_g3_i6/TRINITY_DN26362_c0_g1_i6/TRINITY_DN24284_c4_g2_i2	5
biological_process	GO:0007165	signal transduction	34/649	497/15782	0.00261866	0.372572	0.365818	TRINITY_DN18832_c3_g1_i3/TRINITY_DN20785_c3_g1_i4/TRINITY_DN27400_c1_g1_i2/TRINITY_DN25046_c0_g1_i14/TRINITY_DN16472_c1_g1_i1/TRINITY_DN22238_c2_g2_i8/TRINITY_DN19947_c1_g3_i1/TRINITY_DN26517_c3_g1_i3/TRINITY_DN22941_c1_g1_i4/TRINITY_DN26922_c4_g1_i11/TRINITY_DN18340_c2_g2_i2/TRINITY_DN23663_c1_g1_i2/TRINITY_DN16358_c0_g1_i1/TRINITY_DN25806_c2_g1_i9/TRINITY_DN15286_c0_g1_i1/TRINITY_DN27182_c5_g2_…	34
molecular_function	GO:0030594	neurotransmitter receptor activity	4/649	15/15782	0.0026908	0.372572	0.365818	TRINITY_DN21424_c1_g2_i2/TRINITY_DN14313_c0_g1_i1/TRINITY_DN18125_c0_g2_i2/TRINITY_DN17319_c0_g1_i16	4
molecular_function	GO:1904315	transmitter-gated ion channel activity involved in regulation of postsynaptic membrane potential	6/649	36/15782	0.00320777	0.412428	0.404951	TRINITY_DN20785_c3_g1_i4/TRINITY_DN16472_c1_g1_i1/TRINITY_DN25619_c2_g1_i1/TRINITY_DN14313_c0_g1_i1/TRINITY_DN21455_c2_g4_i3/TRINITY_DN22785_c2_g1_i1	6
biological_process	GO:0000281	mitotic cytokinesis	7/649	50/15782	0.00412961	0.476461	0.467823	TRINITY_DN17677_c2_g1_i1/TRINITY_DN23249_c4_g1_i8/TRINITY_DN22347_c2_g1_i26/TRINITY_DN21898_c2_g1_i4/TRINITY_DN22366_c3_g1_i8/TRINITY_DN28181_c6_g1_i2/TRINITY_DN27284_c2_g1_i1	7
cellular_component	GO:0098685	Schaffer collateral - CA1 synapse	9/649	77/15782	0.00423521	0.476461	0.467823	TRINITY_DN25156_c1_g1_i12/TRINITY_DN28525_c3_g2_i2/TRINITY_DN20642_c1_g1_i2/TRINITY_DN26205_c1_g1_i12/TRINITY_DN26362_c0_g1_i6/TRINITY_DN23381_c3_g3_i1/TRINITY_DN28490_c0_g1_i1/TRINITY_DN20257_c1_g1_i4/TRINITY_DN27762_c4_g3_i7	9
biological_process	GO:0007214	gamma-aminobutyric acid signaling pathway	5/649	28/15782	0.00518375	0.546226	0.536324	TRINITY_DN20785_c3_g1_i4/TRINITY_DN27568_c1_g1_i1/TRINITY_DN21383_c1_g1_i5/TRINITY_DN21455_c2_g4_i3/TRINITY_DN27762_c4_g3_i7	5
biological_process	GO:0007409	axonogenesis	9/649	82/15782	0.00642302	0.546226	0.536324	TRINITY_DN27355_c0_g1_i2/TRINITY_DN26493_c2_g1_i4/TRINITY_DN25477_c0_g1_i29/TRINITY_DN22343_c0_g1_i13/TRINITY_DN23249_c4_g1_i8/TRINITY_DN18302_c1_g1_i8/TRINITY_DN23381_c3_g3_i1/TRINITY_DN15519_c0_g1_i7/TRINITY_DN17288_c1_g3_i15	9
biological_process	GO:0016973	poly(A)+ mRNA export from nucleus	3/649	10/15782	0.00668798	0.546226	0.536324	TRINITY_DN23187_c2_g1_i1/TRINITY_DN10786_c0_g1_i2/TRINITY_DN17571_c0_g1_i3	3
cellular_component	GO:0031045	dense core granule	3/649	10/15782	0.00668798	0.546226	0.536324	TRINITY_DN20096_c2_g1_i10/TRINITY_DN19705_c2_g1_i7/TRINITY_DN27012_c0_g1_i2	3
cellular_component	GO:0045334	clathrin-coated endocytic vesicle	4/649	19/15782	0.00670519	0.546226	0.536324	TRINITY_DN22320_c3_g1_i2/TRINITY_DN25768_c3_g1_i15/TRINITY_DN25047_c3_g1_i1/TRINITY_DN27284_c2_g1_i1	4
biological_process	GO:2000463	positive regulation of excitatory postsynaptic potential	4/649	20/15782	0.00811326	0.546226	0.536324	TRINITY_DN25156_c1_g1_i12/TRINITY_DN25139_c5_g1_i3/TRINITY_DN24712_c6_g3_i5/TRINITY_DN26044_c1_g1_i3	4
cellular_component	GO:0098793	presynapse	11/649	117/15782	0.00877525	0.546226	0.536324	TRINITY_DN27661_c9_g1_i1/TRINITY_DN15286_c0_g1_i1/TRINITY_DN26205_c1_g1_i12/TRINITY_DN26281_c2_g1_i6/TRINITY_DN24789_c2_g1_i1/TRINITY_DN19705_c2_g1_i7/TRINITY_DN22232_c5_g1_i8/TRINITY_DN16787_c3_g1_i4/TRINITY_DN27762_c4_g3_i7/TRINITY_DN24421_c3_g2_i1/TRINITY_DN26044_c1_g1_i3	11
biological_process	GO:0007612	learning	6/649	44/15782	0.0088143	0.546226	0.536324	TRINITY_DN25156_c1_g1_i12/TRINITY_DN26796_c2_g4_i3/TRINITY_DN19140_c0_g1_i3/TRINITY_DN26205_c1_g1_i12/TRINITY_DN23042_c3_g1_i13/TRINITY_DN24712_c6_g3_i5	6
biological_process	GO:0033173	calcineurin-NFAT signaling cascade	3/649	11/15782	0.00891778	0.546226	0.536324	TRINITY_DN23906_c3_g2_i1/TRINITY_DN20810_c5_g1_i1/TRINITY_DN28490_c0_g1_i1	3
biological_process	GO:0036158	outer dynein arm assembly	3/649	11/15782	0.00891778	0.546226	0.536324	TRINITY_DN26548_c2_g1_i5/TRINITY_DN21410_c0_g1_i5/TRINITY_DN15308_c0_g1_i2	3
biological_process	GO:0071625	vocalization behavior	3/649	11/15782	0.00891778	0.546226	0.536324	TRINITY_DN25156_c1_g1_i12/TRINITY_DN26922_c4_g1_i11/TRINITY_DN24712_c6_g3_i5	3
cellular_component	GO:0043198	dendritic shaft	6/649	45/15782	0.00982589	0.546226	0.536324	TRINITY_DN20869_c2_g1_i1/TRINITY_DN24789_c2_g1_i1/TRINITY_DN16787_c3_g1_i4/TRINITY_DN26294_c6_g1_i17/TRINITY_DN27762_c4_g3_i7/TRINITY_DN24421_c3_g2_i1	6
cellular_component	GO:0031901	early endosome membrane	11/649	119/15782	0.00991167	0.546226	0.536324	TRINITY_DN25593_c0_g1_i1/TRINITY_DN17477_c0_g1_i1/TRINITY_DN22238_c2_g2_i8/TRINITY_DN18340_c2_g2_i2/TRINITY_DN27183_c2_g1_i11/TRINITY_DN22723_c4_g1_i3/TRINITY_DN19493_c0_g1_i5/TRINITY_DN16787_c3_g1_i4/TRINITY_DN26674_c2_g2_i3/TRINITY_DN23463_c1_g3_i1/TRINITY_DN24421_c3_g2_i1	11
cellular_component	GO:0060076	excitatory synapse	5/649	33/15782	0.0105776	0.546226	0.536324	TRINITY_DN20642_c1_g1_i2/TRINITY_DN26362_c0_g1_i6/TRINITY_DN16787_c3_g1_i4/TRINITY_DN21823_c1_g5_i1/TRINITY_DN24421_c3_g2_i1	5
biological_process	GO:0048015	phosphatidylinositol-mediated signaling	6/649	46/15782	0.0109174	0.546226	0.536324	TRINITY_DN26242_c5_g1_i3/TRINITY_DN25241_c8_g1_i1/TRINITY_DN27568_c1_g1_i1/TRINITY_DN27182_c5_g2_i4/TRINITY_DN28234_c1_g2_i4/TRINITY_DN21598_c1_g1_i9	6
biological_process	GO:0007283	spermatogenesis	19/649	260/15782	0.0112491	0.546226	0.536324	TRINITY_DN15732_c0_g1_i1/TRINITY_DN27108_c1_g1_i1/TRINITY_DN20279_c1_g1_i1/TRINITY_DN20784_c1_g1_i4/TRINITY_DN22949_c1_g1_i1/TRINITY_DN17589_c2_g1_i5/TRINITY_DN21614_c1_g2_i1/TRINITY_DN24524_c2_g1_i2/TRINITY_DN23587_c3_g1_i1/TRINITY_DN19879_c1_g1_i6/TRINITY_DN14781_c0_g1_i2/TRINITY_DN24271_c0_g1_i4/TRINITY_DN15628_c1_g1_i7/TRINITY_DN23844_c0_g2_i1/TRINITY_DN16455_c1_g1_i2/TRINITY_DN17381_c3_g2_i4…	19
biological_process	GO:0046580	negative regulation of Ras protein signal transduction	4/649	22/15782	0.0114797	0.546226	0.536324	TRINITY_DN23663_c1_g1_i2/TRINITY_DN25806_c2_g1_i9/TRINITY_DN28227_c4_g1_i1/TRINITY_DN28181_c6_g1_i2	4
biological_process	GO:0002009	morphogenesis of an epithelium	3/649	12/15782	0.0115314	0.546226	0.536324	TRINITY_DN25838_c2_g1_i1/TRINITY_DN27786_c2_g1_i3/TRINITY_DN22232_c5_g1_i8	3
biological_process	GO:0010738	regulation of protein kinase A signaling	3/649	12/15782	0.0115314	0.546226	0.536324	TRINITY_DN24240_c0_g2_i9/TRINITY_DN23417_c6_g1_i3/TRINITY_DN27439_c3_g1_i8	3
biological_process	GO:0034199	activation of protein kinase A activity	3/649	12/15782	0.0115314	0.546226	0.536324	TRINITY_DN28201_c6_g3_i1/TRINITY_DN26362_c0_g1_i6/TRINITY_DN27530_c3_g2_i6	3
molecular_function	GO:0043495	protein-membrane adaptor activity	3/649	12/15782	0.0115314	0.546226	0.536324	TRINITY_DN24240_c0_g2_i9/TRINITY_DN3121_c0_g1_i1/TRINITY_DN28213_c2_g3_i4	3
biological_process	GO:0035249	synaptic transmission, glutamatergic	5/649	34/15782	0.011992	0.551442	0.541446	TRINITY_DN25619_c2_g1_i1/TRINITY_DN22343_c0_g1_i13/TRINITY_DN14313_c0_g1_i1/TRINITY_DN22785_c2_g1_i1/TRINITY_DN25627_c2_g2_i2	5
cellular_component	GO:0005905	clathrin-coated pit	7/649	61/15782	0.0122543	0.551442	0.541446	TRINITY_DN26568_c0_g1_i1/TRINITY_DN26362_c0_g1_i6/TRINITY_DN26420_c4_g1_i1/TRINITY_DN19493_c0_g1_i5/TRINITY_DN22588_c7_g1_i7/TRINITY_DN27284_c2_g1_i1/TRINITY_DN23463_c1_g3_i1	7
biological_process	GO:2000300	regulation of synaptic vesicle exocytosis	5/649	35/15782	0.0135293	0.559174	0.549037	TRINITY_DN21347_c1_g1_i1/TRINITY_DN28525_c3_g2_i2/TRINITY_DN23381_c3_g3_i1/TRINITY_DN22647_c0_g1_i8/TRINITY_DN25139_c5_g1_i3	5
molecular_function	GO:0005096	GTPase activator activity	18/649	247/15782	0.013732	0.559174	0.549037	TRINITY_DN17113_c0_g1_i2/TRINITY_DN21709_c2_g1_i3/TRINITY_DN22343_c0_g1_i13/TRINITY_DN17080_c0_g1_i2/TRINITY_DN25806_c2_g1_i9/TRINITY_DN27182_c5_g2_i4/TRINITY_DN16602_c0_g1_i1/TRINITY_DN28295_c5_g2_i5/TRINITY_DN27143_c0_g1_i3/TRINITY_DN28227_c4_g1_i1/TRINITY_DN22647_c0_g1_i8/TRINITY_DN27704_c3_g1_i2/TRINITY_DN25377_c4_g1_i2/TRINITY_DN28181_c6_g1_i2/TRINITY_DN26411_c2_g1_i3/TRINITY_DN23463_c1_g3_i…	18
biological_process	GO:0007613	memory	7/649	63/15782	0.0144912	0.559174	0.549037	TRINITY_DN26796_c2_g4_i3/TRINITY_DN19140_c0_g1_i3/TRINITY_DN27182_c5_g2_i4/TRINITY_DN26362_c0_g1_i6/TRINITY_DN23042_c3_g1_i13/TRINITY_DN21383_c1_g1_i5/TRINITY_DN21219_c0_g1_i10	7
biological_process	GO:0001508	action potential	3/649	13/15782	0.0145394	0.559174	0.549037	TRINITY_DN24240_c0_g2_i9/TRINITY_DN27186_c2_g1_i1/TRINITY_DN22024_c0_g1_i1	3
biological_process	GO:0001656	metanephros development	3/649	13/15782	0.0145394	0.559174	0.549037	TRINITY_DN21694_c2_g1_i16/TRINITY_DN23565_c1_g5_i1/TRINITY_DN24539_c0_g1_i6	3
molecular_function	GO:0008017	microtubule binding	17/649	232/15782	0.0155431	0.559174	0.549037	TRINITY_DN18165_c6_g1_i3/TRINITY_DN26412_c6_g1_i5/TRINITY_DN27339_c0_g1_i4/TRINITY_DN23226_c0_g1_i15/TRINITY_DN23249_c4_g1_i8/TRINITY_DN22320_c3_g1_i2/TRINITY_DN14828_c0_g1_i1/TRINITY_DN22347_c2_g1_i26/TRINITY_DN28118_c1_g1_i1/TRINITY_DN26598_c2_g1_i3/TRINITY_DN20109_c2_g2_i2/TRINITY_DN19942_c2_g1_i12/TRINITY_DN25487_c3_g3_i1/TRINITY_DN26496_c2_g1_i7/TRINITY_DN28391_c1_g1_i16/TRINITY_DN26768_c3_g…	17
cellular_component	GO:0005813	centrosome	26/649	403/15782	0.0159208	0.559174	0.549037	TRINITY_DN27603_c1_g2_i9/TRINITY_DN23053_c0_g1_i6/TRINITY_DN19147_c4_g1_i8/TRINITY_DN24238_c1_g1_i2/TRINITY_DN18860_c5_g1_i1/TRINITY_DN17677_c2_g1_i1/TRINITY_DN22343_c0_g1_i13/TRINITY_DN14820_c0_g1_i2/TRINITY_DN19783_c4_g1_i7/TRINITY_DN23249_c4_g1_i8/TRINITY_DN22320_c3_g1_i2/TRINITY_DN16103_c0_g1_i1/TRINITY_DN14828_c0_g1_i1/TRINITY_DN22683_c2_g1_i9/TRINITY_DN22347_c2_g1_i26/TRINITY_DN20810_c5_g1_…	26
molecular_function	GO:0030165	PDZ domain binding	8/649	80/15782	0.0168558	0.559174	0.549037	TRINITY_DN19886_c5_g1_i2/TRINITY_DN21709_c2_g1_i3/TRINITY_DN25619_c2_g1_i1/TRINITY_DN25499_c1_g1_i4/TRINITY_DN22785_c2_g1_i1/TRINITY_DN16167_c0_g1_i2/TRINITY_DN27839_c1_g1_i18/TRINITY_DN22027_c2_g2_i16	8
cellular_component	GO:0048786	presynaptic active zone	5/649	37/15782	0.0169904	0.559174	0.549037	TRINITY_DN19319_c2_g3_i27/TRINITY_DN26362_c0_g1_i6/TRINITY_DN26481_c2_g2_i1/TRINITY_DN20220_c6_g1_i2/TRINITY_DN25139_c5_g1_i3	5
cellular_component	GO:0030054	cell junction	13/649	163/15782	0.0171649	0.559174	0.549037	TRINITY_DN15318_c0_g1_i7/TRINITY_DN24153_c3_g2_i2/TRINITY_DN20406_c3_g1_i1/TRINITY_DN27954_c3_g1_i9/TRINITY_DN19140_c0_g1_i3/TRINITY_DN27424_c0_g1_i4/TRINITY_DN22320_c3_g1_i2/TRINITY_DN20784_c1_g1_i4/TRINITY_DN27748_c2_g3_i2/TRINITY_DN25377_c4_g1_i2/TRINITY_DN23844_c0_g2_i1/TRINITY_DN15519_c0_g1_i7/TRINITY_DN28500_c5_g1_i5	13
molecular_function	GO:0003779	actin binding	19/649	272/15782	0.0173959	0.559174	0.549037	TRINITY_DN16949_c2_g2_i10/TRINITY_DN24990_c1_g3_i5/TRINITY_DN25046_c0_g1_i14/TRINITY_DN25477_c0_g1_i29/TRINITY_DN23071_c0_g1_i6/TRINITY_DN20784_c1_g1_i4/TRINITY_DN15286_c0_g1_i1/TRINITY_DN26362_c0_g1_i6/TRINITY_DN23628_c4_g1_i3/TRINITY_DN11355_c0_g2_i1/TRINITY_DN20096_c2_g1_i10/TRINITY_DN23143_c0_g1_i1/TRINITY_DN16608_c2_g3_i2/TRINITY_DN19552_c4_g2_i4/TRINITY_DN16167_c0_g1_i2/TRINITY_DN19942_c2_g…	19
cellular_component	GO:0005871	kinesin complex	6/649	51/15782	0.0176809	0.559174	0.549037	TRINITY_DN18165_c6_g1_i3/TRINITY_DN23226_c0_g1_i15/TRINITY_DN22347_c2_g1_i26/TRINITY_DN20109_c2_g2_i2/TRINITY_DN25487_c3_g3_i1/TRINITY_DN26768_c3_g2_i10	6
molecular_function	GO:0004016	adenylate cyclase activity	3/649	14/15782	0.0179486	0.559174	0.549037	TRINITY_DN26362_c0_g1_i6/TRINITY_DN23381_c3_g3_i1/TRINITY_DN27530_c3_g2_i6	3
molecular_function	GO:0004970	ionotropic glutamate receptor activity	3/649	14/15782	0.0179486	0.559174	0.549037	TRINITY_DN25619_c2_g1_i1/TRINITY_DN14313_c0_g1_i1/TRINITY_DN22785_c2_g1_i1	3
biological_process	GO:0006171	cAMP biosynthetic process	3/649	14/15782	0.0179486	0.559174	0.549037	TRINITY_DN26362_c0_g1_i6/TRINITY_DN23381_c3_g3_i1/TRINITY_DN27530_c3_g2_i6	3
biological_process	GO:0007268	chemical synaptic transmission	13/649	164/15782	0.0179694	0.559174	0.549037	TRINITY_DN25156_c1_g1_i12/TRINITY_DN20785_c3_g1_i4/TRINITY_DN24544_c2_g2_i4/TRINITY_DN16472_c1_g1_i1/TRINITY_DN21424_c1_g2_i2/TRINITY_DN27954_c3_g1_i9/TRINITY_DN26922_c4_g1_i11/TRINITY_DN18125_c0_g2_i2/TRINITY_DN21455_c2_g4_i3/TRINITY_DN27748_c2_g3_i2/TRINITY_DN26303_c3_g2_i8/TRINITY_DN27186_c2_g1_i1/TRINITY_DN17319_c0_g1_i16	13
biological_process	GO:0006612	protein targeting to membrane	4/649	25/15782	0.0180178	0.559174	0.549037	TRINITY_DN18686_c4_g2_i2/TRINITY_DN17080_c0_g1_i2/TRINITY_DN25986_c0_g1_i3/TRINITY_DN15519_c0_g1_i7	4
biological_process	GO:0043647	inositol phosphate metabolic process	4/649	25/15782	0.0180178	0.559174	0.549037	TRINITY_DN22238_c2_g2_i8/TRINITY_DN26242_c5_g1_i3/TRINITY_DN27182_c5_g2_i4/TRINITY_DN23463_c1_g3_i1	4
cellular_component	GO:0000139	Golgi membrane	28/649	449/15782	0.0190908	0.58243	0.571872	TRINITY_DN23546_c3_g1_i12/TRINITY_DN21185_c3_g1_i1/TRINITY_DN19279_c3_g1_i6/TRINITY_DN27661_c9_g1_i1/TRINITY_DN23137_c3_g1_i6/TRINITY_DN23794_c4_g1_i1/TRINITY_DN14725_c0_g1_i2/TRINITY_DN25671_c1_g1_i1/TRINITY_DN23464_c5_g1_i5/TRINITY_DN19760_c7_g1_i3/TRINITY_DN24307_c3_g1_i3/TRINITY_DN24200_c1_g1_i14/TRINITY_DN18548_c1_g1_i2/TRINITY_DN22399_c2_g2_i1/TRINITY_DN16776_c2_g2_i5/TRINITY_DN19226_c0_g1_…	28
biological_process	GO:0008104	protein localization	7/649	67/15782	0.019812	0.584678	0.574078	TRINITY_DN25511_c1_g1_i8/TRINITY_DN27618_c3_g1_i2/TRINITY_DN22343_c0_g1_i13/TRINITY_DN23258_c3_g1_i4/TRINITY_DN27284_c2_g1_i1/TRINITY_DN15519_c0_g1_i7/TRINITY_DN24846_c0_g1_i3	7
molecular_function	GO:0030331	estrogen receptor binding	4/649	26/15782	0.0206188	0.584678	0.574078	TRINITY_DN18252_c7_g1_i2/TRINITY_DN26076_c2_g3_i1/TRINITY_DN25231_c4_g2_i2/TRINITY_DN26507_c0_g1_i7	4
biological_process	GO:0030534	adult behavior	5/649	39/15782	0.0209926	0.584678	0.574078	TRINITY_DN25156_c1_g1_i12/TRINITY_DN26922_c4_g1_i11/TRINITY_DN28082_c1_g1_i1/TRINITY_DN28185_c1_g1_i19/TRINITY_DN24712_c6_g3_i5	5
molecular_function	GO:0016887	ATPase activity	15/649	204/15782	0.0215426	0.584678	0.574078	TRINITY_DN27603_c1_g2_i9/TRINITY_DN18165_c6_g1_i3/TRINITY_DN19886_c5_g1_i2/TRINITY_DN25593_c0_g1_i1/TRINITY_DN27235_c1_g1_i4/TRINITY_DN23226_c0_g1_i15/TRINITY_DN18223_c2_g3_i1/TRINITY_DN23249_c4_g1_i8/TRINITY_DN24107_c2_g1_i5/TRINITY_DN22347_c2_g1_i26/TRINITY_DN24271_c0_g1_i4/TRINITY_DN20109_c2_g2_i2/TRINITY_DN25487_c3_g3_i1/TRINITY_DN28213_c2_g3_i4/TRINITY_DN26768_c3_g2_i10	15
biological_process	GO:0019226	transmission of nerve impulse	3/649	15/15782	0.021763	0.584678	0.574078	TRINITY_DN25477_c0_g1_i29/TRINITY_DN34460_c0_g1_i1/TRINITY_DN18125_c0_g2_i2	3
biological_process	GO:0022011	myelination in peripheral nervous system	3/649	15/15782	0.021763	0.584678	0.574078	TRINITY_DN18972_c0_g1_i3/TRINITY_DN15519_c0_g1_i7/TRINITY_DN28490_c0_g1_i1	3
biological_process	GO:0032402	melanosome transport	3/649	15/15782	0.021763	0.584678	0.574078	TRINITY_DN27661_c9_g1_i1/TRINITY_DN22754_c0_g1_i2/TRINITY_DN25241_c8_g1_i1	3
biological_process	GO:0046855	inositol phosphate dephosphorylation	3/649	15/15782	0.021763	0.584678	0.574078	TRINITY_DN26205_c1_g1_i12/TRINITY_DN22723_c4_g1_i3/TRINITY_DN23463_c1_g3_i1	3
molecular_function	GO:0005246	calcium channel regulator activity	4/649	27/15782	0.0234387	0.620436	0.609188	TRINITY_DN25156_c1_g1_i12/TRINITY_DN26517_c3_g1_i3/TRINITY_DN26922_c4_g1_i11/TRINITY_DN21961_c4_g1_i2	4
cellular_component	GO:0045202	synapse	25/649	398/15782	0.0238574	0.622367	0.611084	TRINITY_DN19319_c2_g3_i27/TRINITY_DN20785_c3_g1_i4/TRINITY_DN27400_c1_g1_i2/TRINITY_DN24875_c2_g1_i5/TRINITY_DN16472_c1_g1_i1/TRINITY_DN21424_c1_g2_i2/TRINITY_DN25141_c1_g3_i6/TRINITY_DN15286_c0_g1_i1/TRINITY_DN23904_c3_g2_i1/TRINITY_DN18125_c0_g2_i2/TRINITY_DN21383_c1_g1_i5/TRINITY_DN21455_c2_g4_i3/TRINITY_DN23473_c3_g1_i2/TRINITY_DN19163_c2_g3_i2/TRINITY_DN22785_c2_g1_i1/TRINITY_DN26303_c3_g2_i…	25
biological_process	GO:0019432	triglyceride biosynthetic process	3/649	16/15782	0.025984	0.627186	0.615816	TRINITY_DN18929_c2_g3_i2/TRINITY_DN27055_c1_g1_i3/TRINITY_DN22599_c0_g1_i4	3
biological_process	GO:0048268	clathrin coat assembly	3/649	16/15782	0.025984	0.627186	0.615816	TRINITY_DN19493_c0_g1_i5/TRINITY_DN22588_c7_g1_i7/TRINITY_DN25047_c3_g1_i1	3
biological_process	GO:0071479	cellular response to ionizing radiation	3/649	16/15782	0.025984	0.627186	0.615816	TRINITY_DN22103_c0_g1_i6/TRINITY_DN18223_c2_g3_i1/TRINITY_DN15615_c0_g1_i1	3
biological_process	GO:1900273	positive regulation of long-term synaptic potentiation	3/649	16/15782	0.025984	0.627186	0.615816	TRINITY_DN26362_c0_g1_i6/TRINITY_DN21383_c1_g1_i5/TRINITY_DN23381_c3_g3_i1	3
biological_process	GO:0007626	locomotory behavior	7/649	71/15782	0.026365	0.627186	0.615816	TRINITY_DN27400_c1_g1_i2/TRINITY_DN21424_c1_g2_i2/TRINITY_DN22343_c0_g1_i13/TRINITY_DN19140_c0_g1_i3/TRINITY_DN26362_c0_g1_i6/TRINITY_DN27957_c2_g2_i15/TRINITY_DN17816_c0_g4_i1	7
biological_process	GO:0051480	regulation of cytosolic calcium ion concentration	4/649	28/15782	0.0264812	0.627186	0.615816	TRINITY_DN19886_c5_g1_i2/TRINITY_DN26362_c0_g1_i6/TRINITY_DN15037_c0_g1_i1/TRINITY_DN18410_c3_g1_i2	4
biological_process	GO:0099560	synaptic membrane adhesion	4/649	28/15782	0.0264812	0.627186	0.615816	TRINITY_DN25156_c1_g1_i12/TRINITY_DN15494_c0_g1_i1/TRINITY_DN20642_c1_g1_i2/TRINITY_DN20257_c1_g1_i4	4
biological_process	GO:0007269	neurotransmitter secretion	5/649	42/15782	0.0280696	0.643107	0.631448	TRINITY_DN25156_c1_g1_i12/TRINITY_DN19319_c2_g3_i27/TRINITY_DN26922_c4_g1_i11/TRINITY_DN25139_c5_g1_i3/TRINITY_DN18158_c4_g4_i2	5
biological_process	GO:0035176	social behavior	5/649	42/15782	0.0280696	0.643107	0.631448	TRINITY_DN25156_c1_g1_i12/TRINITY_DN26922_c4_g1_i11/TRINITY_DN23042_c3_g1_i13/TRINITY_DN26481_c2_g2_i1/TRINITY_DN24712_c6_g3_i5	5
molecular_function	GO:0005546	phosphatidylinositol-4,5-bisphosphate binding	6/649	57/15782	0.0290294	0.643107	0.631448	TRINITY_DN24875_c2_g1_i5/TRINITY_DN27182_c5_g2_i4/TRINITY_DN19705_c2_g1_i7/TRINITY_DN26411_c2_g1_i3/TRINITY_DN27284_c2_g1_i1/TRINITY_DN15519_c0_g1_i7	6
cellular_component	GO:0030658	transport vesicle membrane	4/649	29/15782	0.0297493	0.643107	0.631448	TRINITY_DN16863_c1_g1_i3/TRINITY_DN26280_c1_g4_i2/TRINITY_DN23652_c0_g1_i8/TRINITY_DN27012_c0_g1_i2	4
cellular_component	GO:0042734	presynaptic membrane	7/649	73/15782	0.0301382	0.643107	0.631448	TRINITY_DN25156_c1_g1_i12/TRINITY_DN24544_c2_g2_i4/TRINITY_DN21825_c1_g2_i1/TRINITY_DN26922_c4_g1_i11/TRINITY_DN25139_c5_g1_i3/TRINITY_DN27762_c4_g3_i7/TRINITY_DN26044_c1_g1_i3	7
biological_process	GO:0001837	epithelial to mesenchymal transition	3/649	17/15782	0.0306102	0.643107	0.631448	TRINITY_DN21115_c1_g6_i4/TRINITY_DN19479_c3_g1_i9/TRINITY_DN28490_c0_g1_i1	3
molecular_function	GO:0004993	G protein-coupled serotonin receptor activity	3/649	17/15782	0.0306102	0.643107	0.631448	TRINITY_DN21424_c1_g2_i2/TRINITY_DN18125_c0_g2_i2/TRINITY_DN17319_c0_g1_i16	3
biological_process	GO:0007187	G protein-coupled receptor signaling pathway, coupled to cyclic nucleotide second messenger	3/649	17/15782	0.0306102	0.643107	0.631448	TRINITY_DN21424_c1_g2_i2/TRINITY_DN18125_c0_g2_i2/TRINITY_DN17319_c0_g1_i16	3
biological_process	GO:0048278	vesicle docking	3/649	17/15782	0.0306102	0.643107	0.631448	TRINITY_DN24572_c2_g2_i1/TRINITY_DN19525_c0_g1_i2/TRINITY_DN26044_c1_g1_i3	3
biological_process	GO:0019886	antigen processing and presentation of exogenous peptide antigen via MHC class II	5/649	43/15782	0.0307262	0.643107	0.631448	TRINITY_DN23546_c3_g1_i12/TRINITY_DN25768_c3_g1_i15/TRINITY_DN22347_c2_g1_i26/TRINITY_DN25047_c3_g1_i1/TRINITY_DN25487_c3_g3_i1	5
cellular_component	GO:0099055	integral component of postsynaptic membrane	6/649	58/15782	0.0312964	0.647513	0.635774	TRINITY_DN21347_c1_g1_i1/TRINITY_DN24544_c2_g2_i4/TRINITY_DN15494_c0_g1_i1/TRINITY_DN20869_c2_g1_i1/TRINITY_DN27266_c1_g1_i1/TRINITY_DN27762_c4_g3_i7	6
cellular_component	GO:0005795	Golgi stack	4/649	30/15782	0.0332452	0.672374	0.660185	TRINITY_DN22754_c0_g1_i2/TRINITY_DN22455_c3_g1_i7/TRINITY_DN17986_c4_g1_i2/TRINITY_DN23463_c1_g3_i1	4
biological_process	GO:0021591	ventricular system development	4/649	30/15782	0.0332452	0.672374	0.660185	TRINITY_DN14820_c0_g1_i2/TRINITY_DN14781_c0_g1_i2/TRINITY_DN20109_c2_g2_i2/TRINITY_DN15308_c0_g1_i2	4
cellular_component	GO:0014069	postsynaptic density	16/649	236/15782	0.0348565	0.677303	0.665025	TRINITY_DN27618_c3_g1_i2/TRINITY_DN27431_c4_g1_i4/TRINITY_DN24370_c4_g1_i9/TRINITY_DN22238_c2_g2_i8/TRINITY_DN27568_c2_g1_i1/TRINITY_DN27954_c3_g1_i9/TRINITY_DN22343_c0_g1_i13/TRINITY_DN17230_c1_g1_i3/TRINITY_DN26362_c0_g1_i6/TRINITY_DN21383_c1_g1_i5/TRINITY_DN23417_c6_g1_i3/TRINITY_DN16787_c3_g1_i4/TRINITY_DN23833_c2_g1_i4/TRINITY_DN24712_c6_g3_i5/TRINITY_DN24421_c3_g2_i1/TRINITY_DN22027_c2_g2_i…	16
cellular_component	GO:0005912	adherens junction	12/649	162/15782	0.0354386	0.677303	0.665025	TRINITY_DN26568_c0_g1_i1/TRINITY_DN17113_c0_g1_i2/TRINITY_DN22103_c0_g1_i6/TRINITY_DN18247_c0_g1_i3/TRINITY_DN22941_c1_g1_i4/TRINITY_DN27576_c0_g2_i8/TRINITY_DN27786_c2_g1_i3/TRINITY_DN27352_c1_g1_i4/TRINITY_DN25627_c2_g2_i2/TRINITY_DN16608_c2_g3_i2/TRINITY_DN15519_c0_g1_i7/TRINITY_DN28213_c2_g3_i4	12
biological_process	GO:0006275	regulation of DNA replication	3/649	18/15782	0.0356385	0.677303	0.665025	TRINITY_DN15318_c0_g1_i7/TRINITY_DN17547_c0_g1_i2/TRINITY_DN19942_c2_g1_i12	3
biological_process	GO:0045956	positive regulation of calcium ion-dependent exocytosis	3/649	18/15782	0.0356385	0.677303	0.665025	TRINITY_DN19705_c2_g1_i7/TRINITY_DN23143_c0_g1_i1/TRINITY_DN26303_c3_g2_i8	3
biological_process	GO:0060236	regulation of mitotic spindle organization	3/649	18/15782	0.0356385	0.677303	0.665025	TRINITY_DN27656_c0_g1_i3/TRINITY_DN25047_c3_g1_i1/TRINITY_DN24926_c2_g1_i8	3
cellular_component	GO:0005901	caveola	6/649	60/15782	0.0361694	0.677303	0.665025	TRINITY_DN21347_c1_g1_i1/TRINITY_DN24240_c0_g2_i9/TRINITY_DN22973_c1_g4_i1/TRINITY_DN26362_c0_g1_i6/TRINITY_DN17854_c6_g1_i2/TRINITY_DN25487_c3_g3_i1	6
biological_process	GO:0061024	membrane organization	6/649	60/15782	0.0361694	0.677303	0.665025	TRINITY_DN25768_c3_g1_i15/TRINITY_DN19493_c0_g1_i5/TRINITY_DN22588_c7_g1_i7/TRINITY_DN25047_c3_g1_i1/TRINITY_DN19942_c2_g1_i12/TRINITY_DN23463_c1_g3_i1	6
biological_process	GO:0007188	adenylate cyclase-modulating G protein-coupled receptor signaling pathway	5/649	45/15782	0.0364991	0.677303	0.665025	TRINITY_DN21347_c1_g1_i1/TRINITY_DN15839_c0_g1_i1/TRINITY_DN23580_c1_g3_i6/TRINITY_DN17704_c3_g1_i1/TRINITY_DN24926_c2_g1_i8	5
biological_process	GO:0008277	regulation of G protein-coupled receptor signaling pathway	4/649	31/15782	0.0369705	0.679049	0.666739	TRINITY_DN23464_c5_g1_i5/TRINITY_DN27182_c5_g2_i4/TRINITY_DN22647_c0_g1_i8/TRINITY_DN21219_c0_g1_i10	4
molecular_function	GO:0017137	Rab GTPase binding	10/649	128/15782	0.0383571	0.697273	0.684632	TRINITY_DN28098_c4_g1_i13/TRINITY_DN24875_c2_g1_i5/TRINITY_DN21709_c2_g1_i3/TRINITY_DN22343_c0_g1_i13/TRINITY_DN17080_c0_g1_i2/TRINITY_DN25986_c0_g1_i3/TRINITY_DN20096_c2_g1_i10/TRINITY_DN25139_c5_g1_i3/TRINITY_DN18441_c0_g1_i3/TRINITY_DN25775_c0_g1_i4	10
cellular_component	GO:0032587	ruffle membrane	7/649	77/15782	0.0387374	0.697273	0.684632	TRINITY_DN16949_c2_g2_i10/TRINITY_DN18340_c2_g2_i2/TRINITY_DN25343_c5_g1_i7/TRINITY_DN28202_c7_g1_i1/TRINITY_DN17164_c1_g1_i4/TRINITY_DN19552_c4_g2_i4/TRINITY_DN23833_c2_g1_i4	7
cellular_component	GO:0034707	chloride channel complex	5/649	46/15782	0.0396188	0.698198	0.685541	TRINITY_DN26682_c1_g1_i5/TRINITY_DN25593_c0_g1_i1/TRINITY_DN20785_c3_g1_i4/TRINITY_DN16472_c1_g1_i1/TRINITY_DN21455_c2_g4_i3	5
biological_process	GO:0071320	cellular response to cAMP	5/649	46/15782	0.0396188	0.698198	0.685541	TRINITY_DN20966_c3_g1_i1/TRINITY_DN25593_c0_g1_i1/TRINITY_DN24240_c0_g2_i9/TRINITY_DN23663_c1_g1_i2/TRINITY_DN21219_c0_g1_i10	5
biological_process	GO:0006906	vesicle fusion	4/649	32/15782	0.040926	0.698198	0.685541	TRINITY_DN27183_c2_g1_i11/TRINITY_DN24572_c2_g2_i1/TRINITY_DN19525_c0_g1_i2/TRINITY_DN26044_c1_g1_i3	4
biological_process	GO:0016082	synaptic vesicle priming	3/649	19/15782	0.0410635	0.698198	0.685541	TRINITY_DN24200_c1_g1_i14/TRINITY_DN26205_c1_g1_i12/TRINITY_DN19705_c2_g1_i7	3
cellular_component	GO:0034704	calcium channel complex	3/649	19/15782	0.0410635	0.698198	0.685541	TRINITY_DN24240_c0_g2_i9/TRINITY_DN21219_c0_g1_i10/TRINITY_DN18410_c3_g1_i2	3
biological_process	GO:0000082	G1/S transition of mitotic cell cycle	6/649	62/15782	0.041504	0.698198	0.685541	TRINITY_DN17547_c0_g1_i2/TRINITY_DN17419_c0_g2_i1/TRINITY_DN26772_c3_g1_i3/TRINITY_DN25034_c3_g1_i7/TRINITY_DN26062_c3_g2_i3/TRINITY_DN28284_c2_g1_i11	6
molecular_function	GO:0003777	microtubule motor activity	6/649	62/15782	0.041504	0.698198	0.685541	TRINITY_DN18165_c6_g1_i3/TRINITY_DN23226_c0_g1_i15/TRINITY_DN22347_c2_g1_i26/TRINITY_DN20109_c2_g2_i2/TRINITY_DN25487_c3_g3_i1/TRINITY_DN26768_c3_g2_i10	6
biological_process	GO:0010923	negative regulation of phosphatase activity	5/649	47/15782	0.0428958	0.704127	0.691362	TRINITY_DN27954_c3_g1_i9/TRINITY_DN16776_c2_g2_i5/TRINITY_DN23409_c6_g1_i1/TRINITY_DN23473_c3_g1_i2/TRINITY_DN21823_c1_g5_i1	5
cellular_component	GO:0030141	secretory granule	5/649	47/15782	0.0428958	0.704127	0.691362	TRINITY_DN24101_c2_g1_i4/TRINITY_DN24875_c2_g1_i5/TRINITY_DN22754_c0_g1_i2/TRINITY_DN17230_c1_g1_i3/TRINITY_DN27012_c0_g1_i2	5
cellular_component	GO:0005938	cell cortex	12/649	167/15782	0.0431205	0.704127	0.691362	TRINITY_DN18499_c5_g2_i4/TRINITY_DN22979_c0_g1_i6/TRINITY_DN25046_c0_g1_i14/TRINITY_DN15476_c0_g1_i2/TRINITY_DN26959_c3_g2_i9/TRINITY_DN17812_c0_g1_i1/TRINITY_DN20784_c1_g1_i4/TRINITY_DN26481_c2_g2_i1/TRINITY_DN16576_c2_g2_i3/TRINITY_DN21091_c0_g1_i1/TRINITY_DN15519_c0_g1_i7/TRINITY_DN15304_c0_g1_i2	12
cellular_component	GO:0031966	mitochondrial membrane	7/649	79/15782	0.0435829	0.704127	0.691362	TRINITY_DN17387_c4_g1_i4/TRINITY_DN18929_c2_g3_i2/TRINITY_DN24785_c1_g1_i1/TRINITY_DN27055_c1_g1_i3/TRINITY_DN25896_c3_g1_i18/TRINITY_DN21598_c1_g1_i9/TRINITY_DN27762_c4_g3_i7	7
cellular_component	GO:0012505	endomembrane system	10/649	131/15782	0.0438123	0.704127	0.691362	TRINITY_DN25511_c1_g1_i8/TRINITY_DN27661_c9_g1_i1/TRINITY_DN22754_c0_g1_i2/TRINITY_DN26959_c3_g2_i9/TRINITY_DN24572_c2_g2_i1/TRINITY_DN27284_c2_g1_i1/TRINITY_DN19525_c0_g1_i2/TRINITY_DN15519_c0_g1_i7/TRINITY_DN24846_c0_g1_i3/TRINITY_DN26044_c1_g1_i3	10
molecular_function	GO:0004386	helicase activity	4/649	33/15782	0.045112	0.709083	0.696228	TRINITY_DN27603_c1_g2_i9/TRINITY_DN21247_c0_g1_i3/TRINITY_DN24481_c2_g2_i2/TRINITY_DN23933_c4_g1_i5	4
molecular_function	GO:0019902	phosphatase binding	4/649	33/15782	0.045112	0.709083	0.696228	TRINITY_DN25477_c0_g1_i29/TRINITY_DN28202_c7_g1_i1/TRINITY_DN26496_c2_g1_i7/TRINITY_DN28490_c0_g1_i1	4
biological_process	GO:0014065	phosphatidylinositol 3-kinase signaling	3/649	20/15782	0.0468783	0.709083	0.696228	TRINITY_DN22973_c1_g4_i1/TRINITY_DN28234_c1_g2_i4/TRINITY_DN27940_c0_g1_i6	3
biological_process	GO:0016079	synaptic vesicle exocytosis	3/649	20/15782	0.0468783	0.709083	0.696228	TRINITY_DN24200_c1_g1_i14/TRINITY_DN25139_c5_g1_i3/TRINITY_DN26044_c1_g1_i3	3
biological_process	GO:0032959	inositol trisphosphate biosynthetic process	3/649	20/15782	0.0468783	0.709083	0.696228	TRINITY_DN26242_c5_g1_i3/TRINITY_DN27568_c1_g1_i1/TRINITY_DN27182_c5_g2_i4	3
molecular_function	GO:0070679	inositol 1,4,5 trisphosphate binding	3/649	20/15782	0.0468783	0.709083	0.696228	TRINITY_DN24875_c2_g1_i5/TRINITY_DN27568_c1_g1_i1/TRINITY_DN18410_c3_g1_i2	3
cellular_component	GO:0098688	parallel fiber to Purkinje cell synapse	3/649	20/15782	0.0468783	0.709083	0.696228	TRINITY_DN26205_c1_g1_i12/TRINITY_DN22785_c2_g1_i1/TRINITY_DN28490_c0_g1_i1	3
biological_process	GO:0006486	protein glycosylation	7/649	81/15782	0.0488032	0.718164	0.705144	TRINITY_DN22816_c2_g2_i9/TRINITY_DN19410_c1_g1_i7/TRINITY_DN24307_c3_g1_i3/TRINITY_DN18548_c1_g1_i2/TRINITY_DN22399_c2_g2_i1/TRINITY_DN20141_c1_g1_i4/TRINITY_DN24479_c2_g1_i2	7
cellular_component	GO:0014704	intercalated disc	4/649	34/15782	0.049528	0.718164	0.705144	TRINITY_DN25477_c0_g1_i29/TRINITY_DN24240_c0_g2_i9/TRINITY_DN27786_c2_g1_i3/TRINITY_DN22024_c0_g1_i1	4

## Sheet: Table S7
Table S7 The term of GO enrichment analysis in aquatic AOS (midnight-blue) module (p < 0.05)
Ontology	ID	Description	GeneRatio	BgRatio	pvalue	p.adjust	qvalue	geneID	Count
biological_process	GO:0019236	response to pheromone	23/736	213/15782	0.00015797	0.175291	0.173317	TRINITY_DN21680_c3_g1_i1/TRINITY_DN20942_c6_g1_i7/TRINITY_DN16852_c1_g1_i1/TRINITY_DN27496_c3_g1_i6/TRINITY_DN16146_c3_g2_i2/TRINITY_DN25687_c1_g1_i1/TRINITY_DN28468_c0_g1_i1/TRINITY_DN18279_c0_g1_i7/TRINITY_DN17184_c2_g1_i2/TRINITY_DN28350_c0_g1_i1/TRINITY_DN16010_c0_g1_i1/TRINITY_DN27958_c2_g1_i1/TRINITY_DN28443_c1_g1_i1/TRINITY_DN17464_c1_g2_i1/TRINITY_DN22173_c4_g2_i1/TRINITY_DN17579_c4_g1_i2…	23
biological_process	GO:0042472	inner ear morphogenesis	9/736	46/15782	0.000231522	0.175291	0.173317	TRINITY_DN15810_c0_g1_i4/TRINITY_DN26826_c1_g1_i2/TRINITY_DN26285_c0_g2_i4/TRINITY_DN27708_c1_g4_i1/TRINITY_DN28200_c1_g1_i3/TRINITY_DN19966_c4_g1_i5/TRINITY_DN25014_c4_g1_i1/TRINITY_DN14055_c0_g1_i1/TRINITY_DN24198_c4_g2_i1	9
molecular_function	GO:0038022	G protein-coupled olfactory receptor activity	21/736	193/15782	0.000270511	0.175291	0.173317	TRINITY_DN21680_c3_g1_i1/TRINITY_DN16852_c1_g1_i1/TRINITY_DN27496_c3_g1_i6/TRINITY_DN16146_c3_g2_i2/TRINITY_DN25687_c1_g1_i1/TRINITY_DN28468_c0_g1_i1/TRINITY_DN18279_c0_g1_i7/TRINITY_DN28350_c0_g1_i1/TRINITY_DN16010_c0_g1_i1/TRINITY_DN27958_c2_g1_i1/TRINITY_DN28443_c1_g1_i1/TRINITY_DN17464_c1_g2_i1/TRINITY_DN22173_c4_g2_i1/TRINITY_DN17579_c4_g1_i2/TRINITY_DN25201_c0_g1_i4/TRINITY_DN24479_c1_g1_i1…	21
biological_process	GO:0030182	neuron differentiation	27/736	291/15782	0.000536267	0.215868	0.213437	TRINITY_DN21680_c3_g1_i1/TRINITY_DN21192_c0_g1_i4/TRINITY_DN16852_c1_g1_i1/TRINITY_DN27496_c3_g1_i6/TRINITY_DN24502_c5_g1_i2/TRINITY_DN16146_c3_g2_i2/TRINITY_DN25687_c1_g1_i1/TRINITY_DN28468_c0_g1_i1/TRINITY_DN18279_c0_g1_i7/TRINITY_DN28350_c0_g1_i1/TRINITY_DN28200_c1_g1_i3/TRINITY_DN16010_c0_g1_i1/TRINITY_DN27958_c2_g1_i1/TRINITY_DN28443_c1_g1_i1/TRINITY_DN17464_c1_g2_i1/TRINITY_DN20786_c1_g1_i1…	27
biological_process	GO:0001503	ossification	13/736	97/15782	0.000555216	0.215868	0.213437	TRINITY_DN14207_c0_g1_i5/TRINITY_DN15234_c0_g1_i1/TRINITY_DN25576_c3_g1_i1/TRINITY_DN19488_c2_g1_i5/TRINITY_DN27708_c1_g4_i1/TRINITY_DN24235_c3_g1_i1/TRINITY_DN19966_c4_g1_i5/TRINITY_DN24181_c0_g1_i1/TRINITY_DN16996_c0_g1_i4/TRINITY_DN19406_c3_g1_i12/TRINITY_DN13807_c0_g1_i1/TRINITY_DN24581_c0_g1_i6/TRINITY_DN13928_c0_g1_i1	13
cellular_component	GO:0032039	integrator complex	5/736	18/15782	0.00112213	0.319443	0.315846	TRINITY_DN24981_c4_g2_i4/TRINITY_DN24274_c2_g1_i7/TRINITY_DN18506_c5_g1_i2/TRINITY_DN17803_c1_g1_i1/TRINITY_DN26291_c0_g1_i1	5
biological_process	GO:0001541	ovarian follicle development	5/736	19/15782	0.00146498	0.319443	0.315846	TRINITY_DN22202_c2_g2_i7/TRINITY_DN23950_c1_g2_i2/TRINITY_DN22712_c0_g2_i3/TRINITY_DN25193_c3_g1_i4/TRINITY_DN21889_c3_g2_i3	5
molecular_function	GO:0008375	acetylglucosaminyltransferase activity	6/736	28/15782	0.00157301	0.319443	0.315846	TRINITY_DN17782_c0_g1_i1/TRINITY_DN23149_c2_g2_i9/TRINITY_DN25016_c0_g1_i4/TRINITY_DN18759_c0_g1_i4/TRINITY_DN25193_c3_g1_i4/TRINITY_DN23397_c0_g1_i1	6
biological_process	GO:0032570	response to progesterone	6/736	28/15782	0.00157301	0.319443	0.315846	TRINITY_DN26449_c3_g1_i2/TRINITY_DN21539_c0_g1_i4/TRINITY_DN27656_c1_g2_i1/TRINITY_DN27661_c8_g2_i6/TRINITY_DN15434_c0_g2_i1/TRINITY_DN22448_c3_g1_i1	6
biological_process	GO:0006491	N-glycan processing	4/736	12/15782	0.00171959	0.319443	0.315846	TRINITY_DN24629_c0_g2_i3/TRINITY_DN22061_c0_g1_i1/TRINITY_DN28442_c3_g1_i4/TRINITY_DN25550_c5_g1_i6	4
biological_process	GO:0002063	chondrocyte development	5/736	20/15782	0.0018791	0.319443	0.315846	TRINITY_DN22121_c0_g1_i1/TRINITY_DN27708_c1_g4_i1/TRINITY_DN20031_c5_g1_i2/TRINITY_DN19406_c3_g1_i12/TRINITY_DN25511_c0_g1_i9	5
cellular_component	GO:0005788	endoplasmic reticulum lumen	16/736	152/15782	0.00197187	0.319443	0.315846	TRINITY_DN21192_c0_g1_i4/TRINITY_DN23037_c1_g1_i2/TRINITY_DN24629_c0_g2_i3/TRINITY_DN27708_c1_g4_i1/TRINITY_DN27354_c1_g1_i3/TRINITY_DN18575_c1_g1_i5/TRINITY_DN17473_c4_g1_i5/TRINITY_DN20536_c2_g1_i2/TRINITY_DN26489_c5_g2_i3/TRINITY_DN23930_c0_g1_i15/TRINITY_DN17456_c1_g1_i1/TRINITY_DN28030_c1_g1_i2/TRINITY_DN20025_c0_g1_i6/TRINITY_DN26179_c2_g3_i1/TRINITY_DN23857_c0_g1_i2/TRINITY_DN17556_c7_g1_i1	16
molecular_function	GO:0003682	chromatin binding	30/736	368/15782	0.0021774	0.325605	0.321937	TRINITY_DN20888_c4_g2_i3/TRINITY_DN17750_c0_g1_i5/TRINITY_DN28063_c2_g1_i1/TRINITY_DN18634_c2_g1_i2/TRINITY_DN25709_c6_g1_i6/TRINITY_DN18878_c5_g1_i12/TRINITY_DN25276_c1_g2_i4/TRINITY_DN22662_c1_g1_i5/TRINITY_DN21539_c0_g1_i4/TRINITY_DN25870_c0_g1_i4/TRINITY_DN20196_c0_g1_i3/TRINITY_DN22941_c0_g1_i10/TRINITY_DN23154_c2_g1_i6/TRINITY_DN27144_c2_g1_i6/TRINITY_DN22856_c7_g1_i3/TRINITY_DN18878_c3_g1_…	30
biological_process	GO:0001501	skeletal system development	10/736	76/15782	0.00269736	0.374548	0.370329	TRINITY_DN28331_c0_g1_i1/TRINITY_DN15234_c0_g1_i1/TRINITY_DN22775_c3_g2_i1/TRINITY_DN21570_c2_g2_i12/TRINITY_DN19966_c4_g1_i5/TRINITY_DN4918_c0_g1_i1/TRINITY_DN16996_c0_g1_i4/TRINITY_DN19406_c3_g1_i12/TRINITY_DN15434_c0_g2_i1/TRINITY_DN17228_c1_g2_i11	10
biological_process	GO:0001702	gastrulation with mouth forming second	4/736	14/15782	0.00322744	0.418276	0.413565	TRINITY_DN28529_c6_g1_i1/TRINITY_DN22242_c2_g1_i3/TRINITY_DN23048_c2_g1_i7/TRINITY_DN23894_c1_g1_i7	4
biological_process	GO:0072583	clathrin-dependent endocytosis	5/736	23/15782	0.00363206	0.433848	0.428962	TRINITY_DN16020_c0_g1_i1/TRINITY_DN21263_c1_g1_i4/TRINITY_DN23447_c6_g2_i1/TRINITY_DN26476_c2_g1_i5/TRINITY_DN24226_c1_g1_i5	5
biological_process	GO:0032526	response to retinoic acid	6/736	33/15782	0.00379394	0.433848	0.428962	TRINITY_DN13674_c0_g1_i1/TRINITY_DN21539_c0_g1_i4/TRINITY_DN25576_c3_g1_i1/TRINITY_DN25147_c2_g2_i17/TRINITY_DN20439_c9_g3_i1/TRINITY_DN27661_c8_g2_i6	6
molecular_function	GO:0038023	signaling receptor activity	31/736	401/15782	0.00412874	0.441181	0.436212	TRINITY_DN21680_c3_g1_i1/TRINITY_DN14040_c0_g1_i2/TRINITY_DN16852_c1_g1_i1/TRINITY_DN27496_c3_g1_i6/TRINITY_DN16146_c3_g2_i2/TRINITY_DN23718_c3_g1_i1/TRINITY_DN25687_c1_g1_i1/TRINITY_DN26371_c2_g1_i9/TRINITY_DN28468_c0_g1_i1/TRINITY_DN25429_c2_g1_i3/TRINITY_DN18279_c0_g1_i7/TRINITY_DN19488_c2_g1_i5/TRINITY_DN23048_c2_g1_i7/TRINITY_DN28350_c0_g1_i1/TRINITY_DN25147_c2_g2_i17/TRINITY_DN16010_c0_g1_i…	31
biological_process	GO:0006486	protein glycosylation	10/736	81/15782	0.00431195	0.441181	0.436212	TRINITY_DN18216_c0_g1_i2/TRINITY_DN17782_c0_g1_i1/TRINITY_DN22061_c0_g1_i1/TRINITY_DN21780_c1_g1_i5/TRINITY_DN24817_c1_g1_i1/TRINITY_DN28442_c3_g1_i4/TRINITY_DN26169_c3_g1_i1/TRINITY_DN25016_c0_g1_i4/TRINITY_DN18759_c0_g1_i4/TRINITY_DN23397_c0_g1_i1	10
biological_process	GO:0045666	positive regulation of neuron differentiation	8/736	58/15782	0.0052392	0.484497	0.479041	TRINITY_DN26275_c3_g1_i4/TRINITY_DN27723_c0_g3_i1/TRINITY_DN25576_c3_g1_i1/TRINITY_DN22363_c2_g1_i2/TRINITY_DN27661_c8_g2_i6/TRINITY_DN25014_c4_g1_i1/TRINITY_DN14055_c0_g1_i1/TRINITY_DN22853_c1_g1_i2	8
biological_process	GO:0033137	negative regulation of peptidyl-serine phosphorylation	4/736	16/15782	0.0054477	0.484497	0.479041	TRINITY_DN16687_c0_g1_i3/TRINITY_DN20439_c9_g3_i1/TRINITY_DN22917_c0_g1_i1/TRINITY_DN26476_c2_g1_i5	4
biological_process	GO:0051216	cartilage development	7/736	47/15782	0.00576008	0.484497	0.479041	TRINITY_DN15810_c0_g1_i4/TRINITY_DN15234_c0_g1_i1/TRINITY_DN28063_c2_g1_i1/TRINITY_DN25576_c3_g1_i1/TRINITY_DN26043_c2_g2_i2/TRINITY_DN19966_c4_g1_i5/TRINITY_DN26169_c3_g1_i1	7
biological_process	GO:0051225	spindle assembly	6/736	36/15782	0.00592781	0.484497	0.479041	TRINITY_DN22921_c0_g1_i13/TRINITY_DN19498_c0_g3_i1/TRINITY_DN27717_c0_g1_i7/TRINITY_DN28296_c1_g1_i13/TRINITY_DN27122_c1_g2_i1/TRINITY_DN19258_c1_g1_i1	6
biological_process	GO:0070374	positive regulation of ERK1 and ERK2 cascade	12/736	112/15782	0.00598145	0.484497	0.479041	TRINITY_DN25709_c6_g1_i6/TRINITY_DN17782_c0_g1_i1/TRINITY_DN22391_c3_g1_i1/TRINITY_DN19488_c2_g1_i5/TRINITY_DN27649_c0_g1_i2/TRINITY_DN18575_c1_g1_i5/TRINITY_DN22111_c3_g1_i5/TRINITY_DN25511_c0_g1_i9/TRINITY_DN22712_c0_g2_i3/TRINITY_DN5744_c0_g1_i1/TRINITY_DN17556_c7_g1_i1/TRINITY_DN19594_c1_g2_i2	12
cellular_component	GO:0000139	Golgi membrane	33/736	449/15782	0.00671657	0.52228	0.516398	TRINITY_DN28315_c0_g1_i6/TRINITY_DN18216_c0_g1_i2/TRINITY_DN25823_c0_g2_i2/TRINITY_DN27272_c2_g1_i9/TRINITY_DN23588_c5_g1_i4/TRINITY_DN20942_c6_g1_i7/TRINITY_DN17782_c0_g1_i1/TRINITY_DN25811_c1_g1_i1/TRINITY_DN24854_c0_g2_i2/TRINITY_DN22061_c0_g1_i1/TRINITY_DN21539_c0_g1_i4/TRINITY_DN20762_c5_g1_i2/TRINITY_DN25355_c2_g2_i1/TRINITY_DN23149_c2_g2_i9/TRINITY_DN24817_c1_g1_i1/TRINITY_DN22111_c3_g1_i5…	33
biological_process	GO:0001958	endochondral ossification	4/736	18/15782	0.00850541	0.541796	0.535694	TRINITY_DN25624_c2_g1_i4/TRINITY_DN25576_c3_g1_i1/TRINITY_DN19966_c4_g1_i5/TRINITY_DN25511_c0_g1_i9	4
biological_process	GO:0050679	positive regulation of epithelial cell proliferation	5/736	28/15782	0.0087541	0.541796	0.535694	TRINITY_DN15234_c0_g1_i1/TRINITY_DN25576_c3_g1_i1/TRINITY_DN23225_c1_g1_i8/TRINITY_DN23930_c0_g1_i15/TRINITY_DN26367_c3_g1_i2	5
biological_process	GO:0051480	regulation of cytosolic calcium ion concentration	5/736	28/15782	0.0087541	0.541796	0.535694	TRINITY_DN20942_c6_g1_i7/TRINITY_DN26285_c0_g2_i4/TRINITY_DN17542_c5_g1_i2/TRINITY_DN21645_c2_g1_i2/TRINITY_DN23574_c1_g1_i1	5
biological_process	GO:0000722	telomere maintenance via recombination	3/736	10/15782	0.00947586	0.541796	0.535694	TRINITY_DN24741_c1_g1_i1/TRINITY_DN26579_c2_g1_i2/TRINITY_DN21093_c6_g1_i5	3
molecular_function	GO:0008474	palmitoyl-(protein) hydrolase activity	3/736	10/15782	0.00947586	0.541796	0.535694	TRINITY_DN18980_c2_g1_i5/TRINITY_DN25743_c3_g2_i1/TRINITY_DN22083_c1_g3_i1	3
biological_process	GO:0010762	regulation of fibroblast migration	3/736	10/15782	0.00947586	0.541796	0.535694	TRINITY_DN25366_c0_g1_i5/TRINITY_DN26981_c2_g1_i9/TRINITY_DN20215_c3_g1_i1	3
molecular_function	GO:0032452	histone demethylase activity	3/736	10/15782	0.00947586	0.541796	0.535694	TRINITY_DN25276_c1_g2_i4/TRINITY_DN27419_c3_g2_i1/TRINITY_DN26895_c1_g1_i9	3
biological_process	GO:0051044	positive regulation of membrane protein ectodomain proteolysis	3/736	10/15782	0.00947586	0.541796	0.535694	TRINITY_DN28178_c1_g1_i22/TRINITY_DN20225_c4_g1_i2/TRINITY_DN27377_c0_g2_i11	3
biological_process	GO:0071354	cellular response to interleukin-6	3/736	10/15782	0.00947586	0.541796	0.535694	TRINITY_DN24817_c1_g1_i1/TRINITY_DN25210_c2_g1_i1/TRINITY_DN22712_c0_g2_i3	3
molecular_function	GO:0008134	transcription factor binding	19/736	227/15782	0.0100541	0.558432	0.552143	TRINITY_DN22121_c0_g1_i1/TRINITY_DN16687_c0_g1_i3/TRINITY_DN22573_c2_g1_i1/TRINITY_DN18634_c2_g1_i2/TRINITY_DN22242_c2_g1_i3/TRINITY_DN20721_c7_g1_i2/TRINITY_DN16170_c0_g1_i3/TRINITY_DN16799_c0_g1_i1/TRINITY_DN23012_c1_g1_i4/TRINITY_DN25147_c2_g2_i17/TRINITY_DN25202_c1_g5_i1/TRINITY_DN27144_c2_g1_i6/TRINITY_DN27661_c8_g2_i6/TRINITY_DN19591_c1_g1_i3/TRINITY_DN20786_c1_g1_i1/TRINITY_DN22376_c1_g1_i…	19
biological_process	GO:2000352	negative regulation of endothelial cell apoptotic process	4/736	19/15782	0.0103829	0.560674	0.55436	TRINITY_DN22575_c0_g1_i2/TRINITY_DN27524_c2_g3_i1/TRINITY_DN22712_c0_g2_i3/TRINITY_DN27505_c3_g2_i2	4
molecular_function	GO:0000981	DNA-binding transcription factor activity, RNA polymerase II-specific	34/736	484/15782	0.0115204	0.56887	0.562463	TRINITY_DN22121_c0_g1_i1/TRINITY_DN16412_c0_g1_i1/TRINITY_DN25896_c4_g1_i5/TRINITY_DN18703_c0_g1_i3/TRINITY_DN17750_c0_g1_i5/TRINITY_DN28063_c2_g1_i1/TRINITY_DN23029_c0_g1_i1/TRINITY_DN18634_c2_g1_i2/TRINITY_DN24502_c5_g1_i2/TRINITY_DN21539_c0_g1_i4/TRINITY_DN27425_c3_g1_i1/TRINITY_DN21570_c2_g2_i12/TRINITY_DN20721_c7_g1_i2/TRINITY_DN22459_c0_g3_i1/TRINITY_DN16170_c0_g1_i3/TRINITY_DN25147_c2_g2_i…	34
cellular_component	GO:0005667	transcription regulator complex	14/736	152/15782	0.0116597	0.56887	0.562463	TRINITY_DN16687_c0_g1_i3/TRINITY_DN23029_c0_g1_i1/TRINITY_DN18634_c2_g1_i2/TRINITY_DN27319_c2_g1_i6/TRINITY_DN20721_c7_g1_i2/TRINITY_DN16170_c0_g1_i3/TRINITY_DN28200_c1_g1_i3/TRINITY_DN23012_c1_g1_i4/TRINITY_DN27766_c1_g2_i2/TRINITY_DN27144_c2_g1_i6/TRINITY_DN16666_c0_g1_i6/TRINITY_DN22856_c7_g1_i3/TRINITY_DN27122_c1_g2_i1/TRINITY_DN20215_c3_g1_i1	14
biological_process	GO:0009953	dorsal/ventral pattern formation	5/736	30/15782	0.0117589	0.56887	0.562463	TRINITY_DN20948_c2_g1_i5/TRINITY_DN28200_c1_g1_i3/TRINITY_DN20786_c1_g1_i1/TRINITY_DN25014_c4_g1_i1/TRINITY_DN27219_c0_g1_i10	5
biological_process	GO:0001816	cytokine production	4/736	20/15782	0.0125088	0.56887	0.562463	TRINITY_DN18634_c2_g1_i2/TRINITY_DN18575_c1_g1_i5/TRINITY_DN22111_c3_g1_i5/TRINITY_DN38420_c0_g1_i1	4
biological_process	GO:0055074	calcium ion homeostasis	4/736	20/15782	0.0125088	0.56887	0.562463	TRINITY_DN18878_c5_g1_i12/TRINITY_DN26151_c3_g2_i1/TRINITY_DN21645_c2_g1_i2/TRINITY_DN13807_c0_g1_i1	4
biological_process	GO:0031065	positive regulation of histone deacetylation	3/736	11/15782	0.012583	0.56887	0.562463	TRINITY_DN17750_c0_g1_i5/TRINITY_DN21539_c0_g1_i4/TRINITY_DN27122_c1_g2_i1	3
molecular_function	GO:0070700	BMP receptor binding	3/736	11/15782	0.012583	0.56887	0.562463	TRINITY_DN15234_c0_g1_i1/TRINITY_DN25576_c3_g1_i1/TRINITY_DN26043_c2_g2_i2	3
biological_process	GO:0007030	Golgi organization	10/736	96/15782	0.0139285	0.574284	0.567816	TRINITY_DN28315_c0_g1_i6/TRINITY_DN27892_c2_g1_i3/TRINITY_DN22934_c4_g2_i1/TRINITY_DN26230_c0_g1_i1/TRINITY_DN22540_c2_g2_i1/TRINITY_DN22635_c0_g1_i1/TRINITY_DN18135_c2_g1_i15/TRINITY_DN16541_c0_g1_i2/TRINITY_DN24226_c1_g1_i5/TRINITY_DN15560_c0_g1_i1	10
cellular_component	GO:0031012	extracellular matrix	19/736	235/15782	0.0141499	0.574284	0.567816	TRINITY_DN26215_c4_g4_i1/TRINITY_DN28331_c0_g1_i1/TRINITY_DN22802_c3_g1_i3/TRINITY_DN22775_c3_g2_i1/TRINITY_DN19051_c1_g3_i1/TRINITY_DN28244_c0_g1_i1/TRINITY_DN28217_c4_g1_i3/TRINITY_DN27708_c1_g4_i1/TRINITY_DN25003_c2_g1_i4/TRINITY_DN13775_c0_g1_i1/TRINITY_DN16703_c0_g1_i1/TRINITY_DN19966_c4_g1_i5/TRINITY_DN2820_c0_g1_i1/TRINITY_DN16996_c0_g1_i4/TRINITY_DN23596_c1_g2_i3/TRINITY_DN22408_c2_g1_i1/…	19
biological_process	GO:0007179	transforming growth factor beta receptor signaling pathway	8/736	69/15782	0.0146401	0.574284	0.567816	TRINITY_DN28331_c0_g1_i1/TRINITY_DN14207_c0_g1_i5/TRINITY_DN17782_c0_g1_i1/TRINITY_DN22856_c7_g1_i3/TRINITY_DN25550_c5_g1_i6/TRINITY_DN4918_c0_g1_i1/TRINITY_DN14043_c0_g1_i1/TRINITY_DN28033_c3_g1_i2	8
molecular_function	GO:0005216	ion channel activity	4/736	21/15782	0.0148938	0.574284	0.567816	TRINITY_DN16180_c1_g1_i1/TRINITY_DN26151_c3_g2_i1/TRINITY_DN23745_c1_g2_i13/TRINITY_DN22400_c0_g1_i4	4
cellular_component	GO:0005657	replication fork	4/736	21/15782	0.0148938	0.574284	0.567816	TRINITY_DN24741_c1_g1_i1/TRINITY_DN26579_c2_g1_i2/TRINITY_DN22759_c5_g1_i6/TRINITY_DN21093_c6_g1_i5	4
biological_process	GO:0034260	negative regulation of GTPase activity	4/736	21/15782	0.0148938	0.574284	0.567816	TRINITY_DN23048_c2_g1_i7/TRINITY_DN22540_c2_g2_i1/TRINITY_DN17959_c1_g4_i7/TRINITY_DN24013_c1_g1_i4	4
molecular_function	GO:0046875	ephrin receptor binding	4/736	21/15782	0.0148938	0.574284	0.567816	TRINITY_DN24486_c0_g1_i3/TRINITY_DN24898_c1_g1_i3/TRINITY_DN23875_c1_g1_i5/TRINITY_DN22986_c4_g1_i4	4
molecular_function	GO:0008083	growth factor activity	11/736	112/15782	0.0153954	0.574284	0.567816	TRINITY_DN15234_c0_g1_i1/TRINITY_DN20736_c2_g1_i3/TRINITY_DN11614_c0_g1_i1/TRINITY_DN25576_c3_g1_i1/TRINITY_DN20439_c9_g3_i1/TRINITY_DN26043_c2_g2_i2/TRINITY_DN24235_c3_g1_i1/TRINITY_DN23225_c1_g1_i8/TRINITY_DN25511_c0_g1_i9/TRINITY_DN5744_c0_g1_i1/TRINITY_DN17556_c7_g1_i1	11
biological_process	GO:0009311	oligosaccharide metabolic process	3/736	12/15782	0.0162042	0.574284	0.567816	TRINITY_DN22864_c3_g2_i2/TRINITY_DN22061_c0_g1_i1/TRINITY_DN24817_c1_g1_i1	3
biological_process	GO:0042491	inner ear auditory receptor cell differentiation	3/736	12/15782	0.0162042	0.574284	0.567816	TRINITY_DN26285_c0_g2_i4/TRINITY_DN17806_c4_g1_i2/TRINITY_DN24198_c4_g2_i1	3
biological_process	GO:0048681	negative regulation of axon regeneration	3/736	12/15782	0.0162042	0.574284	0.567816	TRINITY_DN26608_c0_g1_i4/TRINITY_DN26476_c2_g1_i5/TRINITY_DN13479_c0_g1_i1	3
biological_process	GO:0001649	osteoblast differentiation	7/736	57/15782	0.0162477	0.574284	0.567816	TRINITY_DN14040_c0_g1_i2/TRINITY_DN25576_c3_g1_i1/TRINITY_DN26043_c2_g2_i2/TRINITY_DN25981_c3_g1_i1/TRINITY_DN22733_c4_g1_i3/TRINITY_DN13319_c0_g1_i1/TRINITY_DN26481_c1_g1_i1	7
cellular_component	GO:0030176	integral component of endoplasmic reticulum membrane	9/736	85/15782	0.0173425	0.588126	0.581502	TRINITY_DN21780_c1_g1_i5/TRINITY_DN26032_c3_g1_i4/TRINITY_DN22853_c2_g1_i4/TRINITY_DN20948_c2_g1_i5/TRINITY_DN23568_c5_g1_i8/TRINITY_DN22225_c6_g1_i2/TRINITY_DN21645_c2_g1_i2/TRINITY_DN19406_c3_g1_i12/TRINITY_DN27323_c0_g1_i1	9
biological_process	GO:0030513	positive regulation of BMP signaling pathway	4/736	22/15782	0.017547	0.588126	0.581502	TRINITY_DN22121_c0_g1_i1/TRINITY_DN14207_c0_g1_i5/TRINITY_DN20948_c2_g1_i5/TRINITY_DN27794_c3_g1_i9	4
biological_process	GO:0060612	adipose tissue development	4/736	22/15782	0.017547	0.588126	0.581502	TRINITY_DN19700_c1_g1_i14/TRINITY_DN24105_c4_g1_i8/TRINITY_DN23154_c2_g1_i6/TRINITY_DN17228_c1_g2_i11	4
molecular_function	GO:0000978	RNA polymerase II cis-regulatory region sequence-specific DNA binding	27/736	379/15782	0.0192712	0.605487	0.598667	TRINITY_DN15810_c0_g1_i4/TRINITY_DN19057_c3_g2_i1/TRINITY_DN16687_c0_g1_i3/TRINITY_DN25896_c4_g1_i5/TRINITY_DN17750_c0_g1_i5/TRINITY_DN21698_c0_g3_i10/TRINITY_DN23029_c0_g1_i1/TRINITY_DN18634_c2_g1_i2/TRINITY_DN18878_c4_g1_i10/TRINITY_DN22242_c2_g1_i3/TRINITY_DN21539_c0_g1_i4/TRINITY_DN20721_c7_g1_i2/TRINITY_DN28200_c1_g1_i3/TRINITY_DN23012_c1_g1_i4/TRINITY_DN23154_c2_g1_i6/TRINITY_DN27766_c1_g2_…	27
biological_process	GO:0045785	positive regulation of cell adhesion	5/736	34/15782	0.0197164	0.605487	0.598667	TRINITY_DN18647_c2_g1_i1/TRINITY_DN21138_c7_g1_i11/TRINITY_DN27766_c1_g2_i2/TRINITY_DN19591_c1_g1_i3/TRINITY_DN23337_c2_g2_i5	5
biological_process	GO:0032496	response to lipopolysaccharide	8/736	73/15782	0.020036	0.605487	0.598667	TRINITY_DN25366_c0_g1_i5/TRINITY_DN27996_c4_g1_i1/TRINITY_DN22920_c1_g2_i2/TRINITY_DN15434_c0_g2_i1/TRINITY_DN22712_c0_g2_i3/TRINITY_DN27872_c1_g1_i2/TRINITY_DN20855_c1_g1_i2/TRINITY_DN13928_c0_g1_i1	8
biological_process	GO:0018146	keratan sulfate biosynthetic process	3/736	13/15782	0.0203476	0.605487	0.598667	TRINITY_DN26810_c5_g3_i1/TRINITY_DN24817_c1_g1_i1/TRINITY_DN23397_c0_g1_i1	3
biological_process	GO:0034383	low-density lipoprotein particle clearance	3/736	13/15782	0.0203476	0.605487	0.598667	TRINITY_DN21192_c0_g1_i4/TRINITY_DN22225_c6_g1_i2/TRINITY_DN25174_c4_g1_i1	3
biological_process	GO:0050832	defense response to fungus	3/736	13/15782	0.0203476	0.605487	0.598667	TRINITY_DN28091_c1_g2_i2/TRINITY_DN23196_c2_g4_i1/TRINITY_DN27872_c1_g1_i2	3
molecular_function	GO:0043015	gamma-tubulin binding	4/736	23/15782	0.0204764	0.605487	0.598667	TRINITY_DN24741_c1_g1_i1/TRINITY_DN27717_c0_g1_i7/TRINITY_DN20440_c0_g1_i2/TRINITY_DN28296_c1_g1_i13	4
molecular_function	GO:0005506	iron ion binding	10/736	102/15782	0.0205566	0.605487	0.598667	TRINITY_DN25276_c1_g2_i4/TRINITY_DN21654_c2_g1_i1/TRINITY_DN28181_c5_g2_i3/TRINITY_DN25981_c3_g1_i1/TRINITY_DN25360_c3_g1_i2/TRINITY_DN17456_c1_g1_i1/TRINITY_DN26179_c2_g3_i1/TRINITY_DN23857_c0_g1_i2/TRINITY_DN20066_c1_g1_i16/TRINITY_DN15663_c0_g1_i1	10
cellular_component	GO:0000790	nuclear chromatin	27/736	382/15782	0.0210899	0.611921	0.605029	TRINITY_DN18703_c0_g1_i3/TRINITY_DN17750_c0_g1_i5/TRINITY_DN22573_c2_g1_i1/TRINITY_DN18634_c2_g1_i2/TRINITY_DN24502_c5_g1_i2/TRINITY_DN21539_c0_g1_i4/TRINITY_DN21596_c1_g3_i2/TRINITY_DN19775_c2_g1_i2/TRINITY_DN27425_c3_g1_i1/TRINITY_DN21570_c2_g2_i12/TRINITY_DN20721_c7_g1_i2/TRINITY_DN22459_c0_g3_i1/TRINITY_DN16170_c0_g1_i3/TRINITY_DN27766_c1_g2_i2/TRINITY_DN27144_c2_g1_i6/TRINITY_DN27656_c1_g2_i…	27
molecular_function	GO:0004842	ubiquitin-protein transferase activity	16/736	198/15782	0.0231567	0.657872	0.650463	TRINITY_DN24307_c4_g1_i15/TRINITY_DN28020_c2_g1_i3/TRINITY_DN17812_c0_g2_i1/TRINITY_DN22148_c5_g1_i5/TRINITY_DN25478_c5_g1_i2/TRINITY_DN34211_c0_g1_i1/TRINITY_DN28159_c4_g1_i8/TRINITY_DN25882_c1_g2_i7/TRINITY_DN26096_c2_g1_i6/TRINITY_DN20773_c3_g2_i3/TRINITY_DN27693_c2_g1_i7/TRINITY_DN24121_c1_g1_i1/TRINITY_DN23979_c3_g1_i5/TRINITY_DN22376_c1_g1_i16/TRINITY_DN24324_c4_g1_i7/TRINITY_DN21288_c3_g1_…	16
molecular_function	GO:0004521	endoribonuclease activity	4/736	24/15782	0.0236888	0.657872	0.650463	TRINITY_DN20302_c3_g1_i2/TRINITY_DN26157_c1_g1_i1/TRINITY_DN14999_c0_g1_i1/TRINITY_DN23568_c5_g1_i8	4
biological_process	GO:0045332	phospholipid translocation	4/736	24/15782	0.0236888	0.657872	0.650463	TRINITY_DN28191_c3_g1_i2/TRINITY_DN27892_c2_g1_i3/TRINITY_DN18371_c0_g1_i1/TRINITY_DN16541_c0_g1_i2	4
biological_process	GO:0006357	regulation of transcription by RNA polymerase II	27/736	387/15782	0.0244172	0.666198	0.658695	TRINITY_DN19057_c3_g2_i1/TRINITY_DN16687_c0_g1_i3/TRINITY_DN17750_c0_g1_i5/TRINITY_DN27270_c0_g1_i1/TRINITY_DN28063_c2_g1_i1/TRINITY_DN22662_c1_g1_i5/TRINITY_DN21539_c0_g1_i4/TRINITY_DN27319_c2_g1_i6/TRINITY_DN28200_c1_g1_i3/TRINITY_DN29051_c0_g1_i1/TRINITY_DN23543_c2_g1_i1/TRINITY_DN25202_c1_g5_i1/TRINITY_DN27144_c2_g1_i6/TRINITY_DN24921_c2_g1_i1/TRINITY_DN17127_c4_g1_i1/TRINITY_DN17417_c3_g1_i2…	27
molecular_function	GO:0019992	diacylglycerol binding	3/736	14/15782	0.0250167	0.666198	0.658695	TRINITY_DN20942_c6_g1_i7/TRINITY_DN25029_c0_g1_i18/TRINITY_DN22111_c3_g1_i5	3
biological_process	GO:0070885	negative regulation of calcineurin-NFAT signaling cascade	3/736	14/15782	0.0250167	0.666198	0.658695	TRINITY_DN27524_c2_g3_i1/TRINITY_DN15915_c0_g1_i1/TRINITY_DN23747_c4_g1_i19	3
biological_process	GO:0010862	positive regulation of pathway-restricted SMAD protein phosphorylation	4/736	25/15782	0.0271896	0.712543	0.704518	TRINITY_DN14207_c0_g1_i5/TRINITY_DN15234_c0_g1_i1/TRINITY_DN25576_c3_g1_i1/TRINITY_DN26043_c2_g2_i2	4
biological_process	GO:0009612	response to mechanical stimulus	5/736	37/15782	0.0275682	0.712543	0.704518	TRINITY_DN19966_c4_g1_i5/TRINITY_DN16996_c0_g1_i4/TRINITY_DN22853_c1_g1_i2/TRINITY_DN18048_c3_g1_i5/TRINITY_DN24581_c0_g1_i6	5
biological_process	GO:0006897	endocytosis	12/736	138/15782	0.0278566	0.712543	0.704518	TRINITY_DN14040_c0_g1_i2/TRINITY_DN27272_c2_g1_i9/TRINITY_DN25509_c3_g1_i4/TRINITY_DN27455_c4_g1_i6/TRINITY_DN26359_c3_g1_i7/TRINITY_DN25624_c2_g1_i4/TRINITY_DN25087_c0_g1_i5/TRINITY_DN20225_c4_g1_i2/TRINITY_DN25645_c1_g1_i4/TRINITY_DN26824_c4_g1_i11/TRINITY_DN24198_c4_g2_i1/TRINITY_DN23945_c7_g1_i2	12
biological_process	GO:0001502	cartilage condensation	3/736	15/15782	0.0302108	0.725059	0.716893	TRINITY_DN27708_c1_g4_i1/TRINITY_DN22459_c0_g3_i1/TRINITY_DN19966_c4_g1_i5	3
biological_process	GO:0008156	negative regulation of DNA replication	3/736	15/15782	0.0302108	0.725059	0.716893	TRINITY_DN25624_c2_g1_i4/TRINITY_DN26191_c4_g3_i1/TRINITY_DN26262_c2_g2_i3	3
molecular_function	GO:0008157	protein phosphatase 1 binding	3/736	15/15782	0.0302108	0.725059	0.716893	TRINITY_DN27862_c1_g1_i6/TRINITY_DN25366_c0_g1_i5/TRINITY_DN24116_c0_g1_i1	3
molecular_function	GO:0016922	nuclear receptor binding	3/736	15/15782	0.0302108	0.725059	0.716893	TRINITY_DN18878_c5_g1_i12/TRINITY_DN24452_c3_g1_i1/TRINITY_DN27661_c8_g2_i6	3
biological_process	GO:0045780	positive regulation of bone resorption	3/736	15/15782	0.0302108	0.725059	0.716893	TRINITY_DN28331_c0_g1_i1/TRINITY_DN23574_c1_g1_i1/TRINITY_DN13807_c0_g1_i1	3
molecular_function	GO:0003950	NAD+ ADP-ribosyltransferase activity	4/736	26/15782	0.0309829	0.725672	0.717499	TRINITY_DN24840_c2_g1_i4/TRINITY_DN24752_c2_g2_i1/TRINITY_DN8014_c0_g1_i1/TRINITY_DN20350_c3_g1_i1	4
biological_process	GO:1901998	toxin transport	4/736	26/15782	0.0309829	0.725672	0.717499	TRINITY_DN26230_c0_g1_i1/TRINITY_DN24452_c3_g1_i1/TRINITY_DN24972_c1_g1_i4/TRINITY_DN25669_c1_g2_i1	4
cellular_component	GO:0005811	lipid droplet	8/736	80/15782	0.0326406	0.755398	0.74689	TRINITY_DN22934_c4_g2_i1/TRINITY_DN26532_c4_g1_i4/TRINITY_DN19700_c1_g1_i14/TRINITY_DN28035_c1_g1_i2/TRINITY_DN22225_c6_g1_i2/TRINITY_DN24417_c4_g3_i1/TRINITY_DN19091_c4_g3_i1/TRINITY_DN28364_c3_g2_i5	8
biological_process	GO:0060348	bone development	5/736	39/15782	0.033766	0.760903	0.752334	TRINITY_DN17806_c4_g1_i2/TRINITY_DN19966_c4_g1_i5/TRINITY_DN19515_c1_g1_i2/TRINITY_DN17228_c1_g2_i11/TRINITY_DN27219_c0_g1_i10	5
cellular_component	GO:0002080	acrosomal membrane	3/736	16/15782	0.0359254	0.760903	0.752334	TRINITY_DN26449_c3_g1_i2/TRINITY_DN24581_c0_g1_i6/TRINITY_DN16541_c0_g1_i2	3
biological_process	GO:0003429	growth plate cartilage chondrocyte morphogenesis	3/736	16/15782	0.0359254	0.760903	0.752334	TRINITY_DN22802_c3_g1_i3/TRINITY_DN19051_c1_g3_i1/TRINITY_DN17303_c0_g1_i1	3
cellular_component	GO:0016327	apicolateral plasma membrane	3/736	16/15782	0.0359254	0.760903	0.752334	TRINITY_DN18220_c0_g1_i2/TRINITY_DN22448_c3_g1_i1/TRINITY_DN23352_c2_g1_i2	3
molecular_function	GO:0031418	L-ascorbic acid binding	3/736	16/15782	0.0359254	0.760903	0.752334	TRINITY_DN17456_c1_g1_i1/TRINITY_DN23857_c0_g1_i2/TRINITY_DN15663_c0_g1_i1	3
molecular_function	GO:0140326	ATPase-coupled intramembrane lipid transporter activity	3/736	16/15782	0.0359254	0.760903	0.752334	TRINITY_DN28191_c3_g1_i2/TRINITY_DN27892_c2_g1_i3/TRINITY_DN16541_c0_g1_i2	3
biological_process	GO:0008203	cholesterol metabolic process	6/736	53/15782	0.0360098	0.760903	0.752334	TRINITY_DN21192_c0_g1_i4/TRINITY_DN21539_c0_g1_i4/TRINITY_DN26532_c4_g1_i4/TRINITY_DN24417_c4_g3_i1/TRINITY_DN22568_c1_g1_i4/TRINITY_DN28427_c2_g2_i12	6
biological_process	GO:0010977	negative regulation of neuron projection development	6/736	53/15782	0.0360098	0.760903	0.752334	TRINITY_DN25624_c2_g1_i4/TRINITY_DN20439_c9_g3_i1/TRINITY_DN26820_c2_g1_i3/TRINITY_DN20226_c4_g2_i14/TRINITY_DN13479_c0_g1_i1/TRINITY_DN24226_c1_g1_i5	6
cellular_component	GO:0032993	protein-DNA complex	4/736	28/15782	0.0394581	0.80338	0.794332	TRINITY_DN22242_c2_g1_i3/TRINITY_DN27656_c1_g2_i1/TRINITY_DN27419_c3_g2_i1/TRINITY_DN23352_c2_g1_i2	4
biological_process	GO:0051897	positive regulation of protein kinase B signaling	7/736	69/15782	0.0412851	0.80338	0.794332	TRINITY_DN17782_c0_g1_i1/TRINITY_DN27649_c0_g1_i2/TRINITY_DN19591_c1_g1_i3/TRINITY_DN13807_c0_g1_i1/TRINITY_DN25511_c0_g1_i9/TRINITY_DN16688_c0_g2_i1/TRINITY_DN27505_c3_g2_i2	7
biological_process	GO:0009267	cellular response to starvation	6/736	55/15782	0.0420976	0.80338	0.794332	TRINITY_DN18561_c5_g2_i5/TRINITY_DN21192_c0_g1_i4/TRINITY_DN21539_c0_g1_i4/TRINITY_DN21138_c7_g1_i11/TRINITY_DN22568_c1_g1_i4/TRINITY_DN15415_c0_g1_i1	6
biological_process	GO:0007190	activation of adenylate cyclase activity	3/736	17/15782	0.0421526	0.80338	0.794332	TRINITY_DN24570_c0_g1_i1/TRINITY_DN19011_c0_g1_i2/TRINITY_DN20226_c4_g2_i14	3
biological_process	GO:0018279	protein N-linked glycosylation via asparagine	3/736	17/15782	0.0421526	0.80338	0.794332	TRINITY_DN23149_c2_g2_i9/TRINITY_DN25550_c5_g1_i6/TRINITY_DN18759_c0_g1_i4	3
molecular_function	GO:0035257	nuclear hormone receptor binding	3/736	17/15782	0.0421526	0.80338	0.794332	TRINITY_DN27661_c8_g2_i6/TRINITY_DN27122_c1_g2_i1/TRINITY_DN23352_c2_g1_i2	3
biological_process	GO:0042110	T cell activation	3/736	17/15782	0.0421526	0.80338	0.794332	TRINITY_DN18575_c1_g1_i5/TRINITY_DN22111_c3_g1_i5/TRINITY_DN14299_c0_g1_i1	3
biological_process	GO:0045429	positive regulation of nitric oxide biosynthetic process	3/736	17/15782	0.0421526	0.80338	0.794332	TRINITY_DN16266_c0_g1_i1/TRINITY_DN22712_c0_g2_i3/TRINITY_DN27091_c3_g1_i1	3
biological_process	GO:0051642	centrosome localization	3/736	17/15782	0.0421526	0.80338	0.794332	TRINITY_DN22879_c2_g1_i10/TRINITY_DN24581_c0_g1_i6/TRINITY_DN25229_c3_g1_i1	3
biological_process	GO:0072657	protein localization to membrane	3/736	17/15782	0.0421526	0.80338	0.794332	TRINITY_DN24130_c2_g1_i4/TRINITY_DN19465_c2_g1_i1/TRINITY_DN17228_c1_g2_i11	3
biological_process	GO:1990830	cellular response to leukemia inhibitory factor	7/736	70/15782	0.0441083	0.812195	0.803047	TRINITY_DN24840_c2_g1_i4/TRINITY_DN28200_c1_g1_i3/TRINITY_DN13807_c0_g1_i1/TRINITY_DN22712_c0_g2_i3/TRINITY_DN15663_c0_g1_i1/TRINITY_DN25116_c5_g2_i14/TRINITY_DN23397_c0_g1_i1	7
biological_process	GO:0006464	cellular protein modification process	4/736	29/15782	0.0441425	0.812195	0.803047	TRINITY_DN22061_c0_g1_i1/TRINITY_DN22657_c2_g1_i6/TRINITY_DN24817_c1_g1_i1/TRINITY_DN22376_c1_g1_i16	4
biological_process	GO:0007029	endoplasmic reticulum organization	4/736	29/15782	0.0441425	0.812195	0.803047	TRINITY_DN28091_c1_g2_i2/TRINITY_DN19406_c3_g1_i12/TRINITY_DN24226_c1_g1_i5/TRINITY_DN15560_c0_g1_i1	4
biological_process	GO:0008543	fibroblast growth factor receptor signaling pathway	5/736	42/15782	0.0445671	0.812195	0.803047	TRINITY_DN20901_c2_g3_i1/TRINITY_DN20440_c0_g1_i2/TRINITY_DN26712_c3_g2_i5/TRINITY_DN25511_c0_g1_i9/TRINITY_DN5744_c0_g1_i1	5
biological_process	GO:0045893	positive regulation of transcription, DNA-templated	28/736	428/15782	0.0450152	0.812195	0.803047	TRINITY_DN16687_c0_g1_i3/TRINITY_DN18634_c2_g1_i2/TRINITY_DN18878_c4_g1_i10/TRINITY_DN18878_c5_g1_i12/TRINITY_DN25276_c1_g2_i4/TRINITY_DN22242_c2_g1_i3/TRINITY_DN24671_c0_g1_i3/TRINITY_DN22202_c2_g2_i7/TRINITY_DN22941_c0_g1_i10/TRINITY_DN28200_c1_g1_i3/TRINITY_DN16799_c0_g1_i1/TRINITY_DN23154_c2_g1_i6/TRINITY_DN24452_c3_g1_i1/TRINITY_DN27766_c1_g2_i2/TRINITY_DN18575_c1_g1_i5/TRINITY_DN27144_c2_g1…	28
cellular_component	GO:0031594	neuromuscular junction	7/736	71/15782	0.0470529	0.812195	0.803047	TRINITY_DN17812_c0_g2_i1/TRINITY_DN18220_c0_g1_i2/TRINITY_DN17806_c4_g1_i2/TRINITY_DN23447_c6_g2_i1/TRINITY_DN25029_c0_g1_i18/TRINITY_DN24452_c3_g1_i1/TRINITY_DN27127_c4_g1_i11	7
biological_process	GO:0007162	negative regulation of cell adhesion	5/736	43/15782	0.0485759	0.812195	0.803047	TRINITY_DN26371_c2_g1_i9/TRINITY_DN18820_c2_g1_i2/TRINITY_DN17959_c1_g4_i7/TRINITY_DN27505_c3_g2_i2/TRINITY_DN17847_c5_g1_i2	5
molecular_function	GO:0004930	G protein-coupled receptor activity	30/736	468/15782	0.048745	0.812195	0.803047	TRINITY_DN21680_c3_g1_i1/TRINITY_DN25250_c1_g1_i1/TRINITY_DN16852_c1_g1_i1/TRINITY_DN27496_c3_g1_i6/TRINITY_DN16146_c3_g2_i2/TRINITY_DN25687_c1_g1_i1/TRINITY_DN28468_c0_g1_i1/TRINITY_DN18279_c0_g1_i7/TRINITY_DN19488_c2_g1_i5/TRINITY_DN14057_c0_g1_i1/TRINITY_DN28350_c0_g1_i1/TRINITY_DN17542_c5_g1_i2/TRINITY_DN25802_c3_g1_i6/TRINITY_DN16010_c0_g1_i1/TRINITY_DN27958_c2_g1_i1/TRINITY_DN28443_c1_g1_i1…	30
biological_process	GO:0030509	BMP signaling pathway	6/736	57/15782	0.0487959	0.812195	0.803047	TRINITY_DN14207_c0_g1_i5/TRINITY_DN15234_c0_g1_i1/TRINITY_DN26608_c0_g1_i4/TRINITY_DN21698_c0_g3_i10/TRINITY_DN25576_c3_g1_i1/TRINITY_DN26043_c2_g2_i2	6
cellular_component	GO:0005640	nuclear outer membrane	3/736	18/15782	0.0488821	0.812195	0.803047	TRINITY_DN22622_c0_g1_i3/TRINITY_DN25229_c3_g1_i1/TRINITY_DN21792_c2_g1_i2	3
biological_process	GO:0032331	negative regulation of chondrocyte differentiation	3/736	18/15782	0.0488821	0.812195	0.803047	TRINITY_DN28331_c0_g1_i1/TRINITY_DN22856_c7_g1_i3/TRINITY_DN5234_c0_g1_i1	3
biological_process	GO:0036498	IRE1-mediated unfolded protein response	3/736	18/15782	0.0488821	0.812195	0.803047	TRINITY_DN24840_c2_g1_i4/TRINITY_DN23568_c5_g1_i8/TRINITY_DN27323_c0_g1_i1	3
molecular_function	GO:0050431	transforming growth factor beta binding	3/736	18/15782	0.0488821	0.812195	0.803047	TRINITY_DN28331_c0_g1_i1/TRINITY_DN14207_c0_g1_i5/TRINITY_DN4918_c0_g1_i1	3
biological_process	GO:0060122	inner ear receptor cell stereocilium organization	3/736	18/15782	0.0488821	0.812195	0.803047	TRINITY_DN26285_c0_g2_i4/TRINITY_DN20901_c2_g3_i1/TRINITY_DN26169_c3_g1_i1	3
molecular_function	GO:0097602	cullin family protein binding	3/736	18/15782	0.0488821	0.812195	0.803047	TRINITY_DN22475_c0_g1_i1/TRINITY_DN20398_c1_g1_i3/TRINITY_DN19515_c2_g1_i4	3
molecular_function	GO:0001227	DNA-binding transcription repressor activity, RNA polymerase II-specific	14/736	184/15782	0.0493471	0.812973	0.803817	TRINITY_DN22121_c0_g1_i1/TRINITY_DN15810_c0_g1_i4/TRINITY_DN16687_c0_g1_i3/TRINITY_DN25896_c4_g1_i5/TRINITY_DN17750_c0_g1_i5/TRINITY_DN21698_c0_g3_i10/TRINITY_DN18634_c2_g1_i2/TRINITY_DN16170_c0_g1_i3/TRINITY_DN27766_c1_g2_i2/TRINITY_DN24921_c2_g1_i1/TRINITY_DN26367_c3_g1_i2/TRINITY_DN22568_c1_g1_i4/TRINITY_DN20331_c3_g1_i5/TRINITY_DN22543_c7_g1_i1	14

## Sheet: Table S8
Table S8 The term of GO enrichment analysis in non-aquatic AOS (turquoise) module (p < 0.05)
Ontology	ID	Description	GeneRatio	BgRatio	pvalue	p.adjust	qvalue	geneID	Count
cellular_component	GO:0005930	axoneme	36/797	94/15782	7.38073e-23	1.42448e-19	1.38835e-19	TRINITY_DN15460_c0_g1_i1/TRINITY_DN24575_c2_g1_i1/TRINITY_DN26190_c1_g1_i2/TRINITY_DN17916_c1_g2_i7/TRINITY_DN16896_c5_g1_i11/TRINITY_DN22463_c1_g1_i1/TRINITY_DN23595_c0_g2_i2/TRINITY_DN22857_c1_g1_i6/TRINITY_DN27921_c0_g1_i1/TRINITY_DN25966_c6_g1_i5/TRINITY_DN34192_c0_g1_i1/TRINITY_DN24090_c1_g1_i4/TRINITY_DN18850_c7_g1_i3/TRINITY_DN25696_c0_g1_i1/TRINITY_DN25311_c2_g1_i7/TRINITY_DN23838_c1_g1_i…	36
biological_process	GO:0060271	cilium assembly	38/797	177/15782	1.94438e-14	1.51547e-11	1.47704e-11	TRINITY_DN27539_c0_g1_i1/TRINITY_DN25093_c4_g1_i15/TRINITY_DN26285_c0_g1_i2/TRINITY_DN15460_c0_g1_i1/TRINITY_DN24575_c2_g1_i1/TRINITY_DN26190_c1_g1_i2/TRINITY_DN25662_c4_g1_i2/TRINITY_DN23595_c0_g2_i2/TRINITY_DN19905_c0_g1_i8/TRINITY_DN21099_c4_g1_i1/TRINITY_DN28397_c0_g1_i14/TRINITY_DN16279_c4_g1_i2/TRINITY_DN25150_c1_g1_i8/TRINITY_DN24090_c1_g1_i4/TRINITY_DN18850_c7_g1_i3/TRINITY_DN25696_c0_g1_…	38
cellular_component	GO:0005929	cilium	38/797	178/15782	2.35565e-14	1.51547e-11	1.47704e-11	TRINITY_DN25093_c4_g1_i15/TRINITY_DN26285_c0_g1_i2/TRINITY_DN15460_c0_g1_i1/TRINITY_DN21711_c2_g1_i1/TRINITY_DN26190_c1_g1_i2/TRINITY_DN25270_c4_g1_i2/TRINITY_DN28382_c0_g1_i2/TRINITY_DN15570_c0_g1_i1/TRINITY_DN17916_c1_g2_i7/TRINITY_DN19905_c0_g1_i8/TRINITY_DN26534_c1_g1_i2/TRINITY_DN25966_c6_g1_i5/TRINITY_DN34192_c0_g1_i1/TRINITY_DN18204_c0_g1_i1/TRINITY_DN24090_c1_g1_i4/TRINITY_DN25696_c0_g1_i…	38
cellular_component	GO:0031514	motile cilium	24/797	75/15782	1.1976e-13	5.77841e-11	5.63186e-11	TRINITY_DN27588_c3_g1_i9/TRINITY_DN16896_c5_g1_i11/TRINITY_DN23595_c0_g2_i2/TRINITY_DN19905_c0_g1_i8/TRINITY_DN21106_c2_g1_i7/TRINITY_DN27921_c0_g1_i1/TRINITY_DN13186_c0_g1_i2/TRINITY_DN18351_c1_g1_i4/TRINITY_DN16279_c4_g1_i2/TRINITY_DN24090_c1_g1_i4/TRINITY_DN25311_c2_g1_i7/TRINITY_DN24100_c5_g2_i1/TRINITY_DN23838_c1_g1_i4/TRINITY_DN16216_c1_g1_i1/TRINITY_DN27781_c0_g1_i7/TRINITY_DN17233_c4_g1_i…	24
biological_process	GO:0003341	cilium movement	16/797	35/15782	2.54209e-12	9.81248e-10	9.56362e-10	TRINITY_DN15460_c0_g1_i1/TRINITY_DN26190_c1_g1_i2/TRINITY_DN24367_c6_g1_i9/TRINITY_DN17916_c1_g2_i7/TRINITY_DN23595_c0_g2_i2/TRINITY_DN23482_c0_g1_i6/TRINITY_DN25311_c2_g1_i7/TRINITY_DN23838_c1_g1_i4/TRINITY_DN27560_c1_g1_i3/TRINITY_DN19598_c0_g1_i1/TRINITY_DN15956_c0_g1_i1/TRINITY_DN19322_c0_g1_i2/TRINITY_DN25657_c2_g1_i3/TRINITY_DN22120_c0_g1_i1/TRINITY_DN24405_c1_g1_i5/TRINITY_DN23103_c4_g1_i3	16
cellular_component	GO:0005814	centriole	29/797	128/15782	5.98305e-12	1.92455e-09	1.87574e-09	TRINITY_DN27539_c0_g1_i1/TRINITY_DN25662_c4_g1_i2/TRINITY_DN23521_c3_g1_i2/TRINITY_DN17916_c1_g2_i7/TRINITY_DN15731_c0_g1_i1/TRINITY_DN21398_c5_g1_i3/TRINITY_DN21393_c4_g1_i3/TRINITY_DN19841_c2_g1_i3/TRINITY_DN26245_c0_g1_i6/TRINITY_DN28397_c0_g1_i14/TRINITY_DN16484_c2_g3_i5/TRINITY_DN25150_c1_g1_i8/TRINITY_DN25696_c0_g1_i1/TRINITY_DN3583_c0_g1_i1/TRINITY_DN17615_c6_g1_i24/TRINITY_DN23535_c0_g1_i…	29
cellular_component	GO:0036064	ciliary basal body	27/797	125/15782	1.03528e-10	2.85442e-08	2.78203e-08	TRINITY_DN25093_c4_g1_i15/TRINITY_DN15570_c0_g1_i1/TRINITY_DN17916_c1_g2_i7/TRINITY_DN15466_c0_g1_i1/TRINITY_DN18700_c5_g1_i2/TRINITY_DN21393_c4_g1_i3/TRINITY_DN19841_c2_g1_i3/TRINITY_DN25966_c6_g1_i5/TRINITY_DN17510_c6_g1_i7/TRINITY_DN28397_c0_g1_i14/TRINITY_DN16484_c2_g3_i5/TRINITY_DN25150_c1_g1_i8/TRINITY_DN18850_c7_g1_i3/TRINITY_DN25696_c0_g1_i1/TRINITY_DN24100_c5_g2_i1/TRINITY_DN16763_c0_g1_…	27
cellular_component	GO:0005813	centrosome	51/797	403/15782	1.27597e-09	3.07827e-07	3.0002e-07	TRINITY_DN24804_c0_g1_i3/TRINITY_DN25093_c4_g1_i15/TRINITY_DN26285_c0_g1_i2/TRINITY_DN24360_c0_g2_i2/TRINITY_DN28382_c0_g1_i2/TRINITY_DN25662_c4_g1_i2/TRINITY_DN17484_c0_g1_i1/TRINITY_DN15731_c0_g1_i1/TRINITY_DN21393_c4_g1_i3/TRINITY_DN23395_c2_g2_i5/TRINITY_DN21371_c1_g1_i6/TRINITY_DN23832_c1_g2_i3/TRINITY_DN22272_c2_g1_i2/TRINITY_DN26245_c0_g1_i6/TRINITY_DN17510_c6_g1_i7/TRINITY_DN28397_c0_g1_i…	51
cellular_component	GO:0036126	sperm flagellum	13/797	35/15782	6.61944e-09	1.4195e-06	1.3835e-06	TRINITY_DN16896_c5_g1_i11/TRINITY_DN27921_c0_g1_i1/TRINITY_DN22272_c2_g1_i2/TRINITY_DN23838_c1_g1_i4/TRINITY_DN27560_c1_g1_i3/TRINITY_DN24155_c1_g1_i5/TRINITY_DN19173_c9_g1_i3/TRINITY_DN21458_c2_g1_i9/TRINITY_DN16430_c0_g1_i3/TRINITY_DN17791_c9_g1_i3/TRINITY_DN17651_c1_g1_i2/TRINITY_DN16908_c2_g1_i1/TRINITY_DN17288_c1_g4_i1	13
biological_process	GO:0007288	sperm axoneme assembly	9/797	17/15782	3.44477e-08	6.64841e-06	6.4798e-06	TRINITY_DN28458_c1_g1_i5/TRINITY_DN22809_c0_g1_i5/TRINITY_DN27560_c1_g1_i3/TRINITY_DN28360_c2_g2_i1/TRINITY_DN19173_c9_g1_i3/TRINITY_DN21458_c2_g1_i9/TRINITY_DN24311_c1_g1_i3/TRINITY_DN17651_c1_g1_i2/TRINITY_DN14537_c0_g1_i3	9
biological_process	GO:0044458	motile cilium assembly	8/797	19/15782	1.87751e-06	0.000329418	0.000321064	TRINITY_DN20228_c1_g1_i3/TRINITY_DN15460_c0_g1_i1/TRINITY_DN26190_c1_g1_i2/TRINITY_DN21393_c4_g1_i3/TRINITY_DN19183_c1_g1_i4/TRINITY_DN19598_c0_g1_i1/TRINITY_DN24197_c0_g1_i2/TRINITY_DN17482_c4_g1_i1	8
biological_process	GO:0045494	photoreceptor cell maintenance	10/797	37/15782	1.02291e-05	0.00164517	0.00160345	TRINITY_DN21711_c2_g1_i1/TRINITY_DN25966_c6_g1_i5/TRINITY_DN34192_c0_g1_i1/TRINITY_DN23535_c0_g1_i5/TRINITY_DN24100_c5_g2_i1/TRINITY_DN23452_c2_g1_i1/TRINITY_DN27781_c0_g1_i7/TRINITY_DN16291_c2_g1_i3/TRINITY_DN28351_c0_g1_i9/TRINITY_DN16570_c0_g1_i1	10
biological_process	GO:0097711	ciliary basal body-plasma membrane docking	11/797	46/15782	1.33597e-05	0.0019834	0.0019331	TRINITY_DN24804_c0_g1_i3/TRINITY_DN28382_c0_g1_i2/TRINITY_DN25662_c4_g1_i2/TRINITY_DN21393_c4_g1_i3/TRINITY_DN28397_c0_g1_i14/TRINITY_DN20507_c3_g1_i4/TRINITY_DN20410_c1_g2_i1/TRINITY_DN27538_c0_g1_i1/TRINITY_DN26828_c2_g2_i1/TRINITY_DN28380_c0_g1_i3/TRINITY_DN28358_c0_g1_i6	11
biological_process	GO:0007368	determination of left/right symmetry	12/797	56/15782	1.81284e-05	0.00247204	0.00240934	TRINITY_DN17916_c1_g2_i7/TRINITY_DN21099_c4_g1_i1/TRINITY_DN25696_c0_g1_i1/TRINITY_DN25311_c2_g1_i7/TRINITY_DN19183_c1_g1_i4/TRINITY_DN19598_c0_g1_i1/TRINITY_DN15956_c0_g1_i1/TRINITY_DN21819_c0_g2_i6/TRINITY_DN25657_c2_g1_i3/TRINITY_DN22120_c0_g1_i1/TRINITY_DN27442_c1_g1_i3/TRINITY_DN15802_c0_g1_i3	12
biological_process	GO:0007018	microtubule-based movement	15/797	85/15782	2.04301e-05	0.00247204	0.00240934	TRINITY_DN27539_c0_g1_i1/TRINITY_DN25458_c1_g1_i2/TRINITY_DN24367_c6_g1_i9/TRINITY_DN18158_c4_g1_i5/TRINITY_DN15634_c0_g1_i1/TRINITY_DN27921_c0_g1_i1/TRINITY_DN25311_c2_g1_i7/TRINITY_DN27560_c1_g1_i3/TRINITY_DN18583_c0_g1_i18/TRINITY_DN19322_c0_g1_i2/TRINITY_DN25657_c2_g1_i3/TRINITY_DN26464_c4_g1_i16/TRINITY_DN22120_c0_g1_i1/TRINITY_DN22320_c2_g1_i3/TRINITY_DN28229_c1_g1_i1	15
biological_process	GO:0042073	intraciliary transport	8/797	25/15782	2.04936e-05	0.00247204	0.00240934	TRINITY_DN21711_c2_g1_i1/TRINITY_DN15466_c0_g1_i1/TRINITY_DN25966_c6_g1_i5/TRINITY_DN18850_c7_g1_i3/TRINITY_DN25696_c0_g1_i1/TRINITY_DN27781_c0_g1_i7/TRINITY_DN27442_c1_g1_i3/TRINITY_DN17272_c2_g1_i4	8
biological_process	GO:0003351	epithelial cilium movement involved in extracellular fluid movement	7/797	19/15782	2.40931e-05	0.00273527	0.0026659	TRINITY_DN15460_c0_g1_i1/TRINITY_DN27588_c3_g1_i9/TRINITY_DN25311_c2_g1_i7/TRINITY_DN22809_c0_g1_i5/TRINITY_DN27560_c1_g1_i3/TRINITY_DN19598_c0_g1_i1/TRINITY_DN25657_c2_g1_i3	7
cellular_component	GO:0034451	centriolar satellite	15/797	88/15782	3.13045e-05	0.00335653	0.00327141	TRINITY_DN26285_c0_g1_i2/TRINITY_DN20911_c1_g1_i2/TRINITY_DN27465_c1_g1_i4/TRINITY_DN41525_c0_g1_i1/TRINITY_DN23425_c0_g1_i6/TRINITY_DN28397_c0_g1_i14/TRINITY_DN18209_c0_g1_i1/TRINITY_DN24100_c5_g2_i1/TRINITY_DN19008_c2_g1_i16/TRINITY_DN15912_c0_g1_i6/TRINITY_DN24197_c0_g1_i2/TRINITY_DN18990_c1_g2_i12/TRINITY_DN16570_c0_g1_i1/TRINITY_DN28358_c0_g1_i6/TRINITY_DN20235_c2_g1_i3	15
biological_process	GO:0045724	positive regulation of cilium assembly	6/797	14/15782	3.44686e-05	0.00350128	0.00341248	TRINITY_DN16896_c5_g1_i11/TRINITY_DN23535_c0_g1_i5/TRINITY_DN24100_c5_g2_i1/TRINITY_DN27631_c6_g1_i1/TRINITY_DN27538_c0_g1_i1/TRINITY_DN28351_c0_g1_i9	6
cellular_component	GO:0005874	microtubule	32/797	294/15782	3.64837e-05	0.00352068	0.00343139	TRINITY_DN27539_c0_g1_i1/TRINITY_DN25458_c1_g1_i2/TRINITY_DN25237_c1_g1_i1/TRINITY_DN27588_c3_g1_i9/TRINITY_DN18700_c5_g1_i2/TRINITY_DN18158_c4_g1_i5/TRINITY_DN21393_c4_g1_i3/TRINITY_DN15634_c0_g1_i1/TRINITY_DN41525_c0_g1_i1/TRINITY_DN27921_c0_g1_i1/TRINITY_DN17510_c6_g1_i7/TRINITY_DN25699_c0_g1_i1/TRINITY_DN25311_c2_g1_i7/TRINITY_DN20507_c3_g1_i4/TRINITY_DN16763_c0_g1_i9/TRINITY_DN27560_c1_g1_i3…	32
biological_process	GO:0030317	flagellated sperm motility	10/797	43/15782	4.27525e-05	0.00392916	0.00382951	TRINITY_DN15460_c0_g1_i1/TRINITY_DN18700_c5_g1_i2/TRINITY_DN25311_c2_g1_i7/TRINITY_DN23838_c1_g1_i4/TRINITY_DN27560_c1_g1_i3/TRINITY_DN28360_c2_g2_i1/TRINITY_DN19598_c0_g1_i1/TRINITY_DN21458_c2_g1_i9/TRINITY_DN16430_c0_g1_i3/TRINITY_DN22120_c0_g1_i1	10
biological_process	GO:0044782	cilium organization	6/797	15/15782	5.49966e-05	0.0048247	0.00470234	TRINITY_DN15570_c0_g1_i1/TRINITY_DN16896_c5_g1_i11/TRINITY_DN27829_c1_g1_i1/TRINITY_DN24123_c3_g1_i16/TRINITY_DN27968_c2_g1_i2/TRINITY_DN24405_c1_g1_i5	6
cellular_component	GO:0032391	photoreceptor connecting cilium	10/797	45/15782	6.49069e-05	0.0052196	0.00508722	TRINITY_DN27829_c1_g1_i1/TRINITY_DN19905_c0_g1_i8/TRINITY_DN25966_c6_g1_i5/TRINITY_DN34192_c0_g1_i1/TRINITY_DN28397_c0_g1_i14/TRINITY_DN18351_c1_g1_i4/TRINITY_DN25696_c0_g1_i1/TRINITY_DN24100_c5_g2_i1/TRINITY_DN27781_c0_g1_i7/TRINITY_DN16291_c2_g1_i3	10
biological_process	GO:1905515	non-motile cilium assembly	10/797	45/15782	6.49069e-05	0.0052196	0.00508722	TRINITY_DN25093_c4_g1_i15/TRINITY_DN21393_c4_g1_i3/TRINITY_DN24090_c1_g1_i4/TRINITY_DN25696_c0_g1_i1/TRINITY_DN24100_c5_g2_i1/TRINITY_DN23452_c2_g1_i1/TRINITY_DN25039_c3_g1_i16/TRINITY_DN27442_c1_g1_i3/TRINITY_DN16570_c0_g1_i1/TRINITY_DN28358_c0_g1_i6	10
molecular_function	GO:0019955	cytokine binding	8/797	29/15782	6.7932e-05	0.00524435	0.00511135	TRINITY_DN9091_c0_g1_i2/TRINITY_DN23491_c0_g1_i4/TRINITY_DN22885_c0_g1_i3/TRINITY_DN23548_c7_g1_i3/TRINITY_DN25274_c0_g1_i1/TRINITY_DN24650_c4_g1_i3/TRINITY_DN18733_c4_g2_i1/TRINITY_DN18788_c1_g1_i3	8
biological_process	GO:0035082	axoneme assembly	7/797	22/15782	7.13791e-05	0.00529852	0.00516415	TRINITY_DN22857_c1_g1_i6/TRINITY_DN34192_c0_g1_i1/TRINITY_DN21099_c4_g1_i1/TRINITY_DN19173_c9_g1_i3/TRINITY_DN26503_c5_g1_i7/TRINITY_DN23892_c0_g1_i13/TRINITY_DN27316_c1_g1_i9	7
biological_process	GO:0010389	regulation of G2/M transition of mitotic cell cycle	9/797	38/15782	8.86173e-05	0.0063345	0.00617384	TRINITY_DN24804_c0_g1_i3/TRINITY_DN28382_c0_g1_i2/TRINITY_DN21393_c4_g1_i3/TRINITY_DN15634_c0_g1_i1/TRINITY_DN28397_c0_g1_i14/TRINITY_DN20507_c3_g1_i4/TRINITY_DN20410_c1_g2_i1/TRINITY_DN27538_c0_g1_i1/TRINITY_DN28380_c0_g1_i3	9
biological_process	GO:0061512	protein localization to cilium	7/797	26/15782	0.000230639	0.0158976	0.0154944	TRINITY_DN21711_c2_g1_i1/TRINITY_DN19905_c0_g1_i8/TRINITY_DN18850_c7_g1_i3/TRINITY_DN25696_c0_g1_i1/TRINITY_DN24100_c5_g2_i1/TRINITY_DN19598_c0_g1_i1/TRINITY_DN16570_c0_g1_i1	7
cellular_component	GO:0030286	dynein complex	6/797	19/15782	0.000250529	0.0166731	0.0162503	TRINITY_DN27921_c0_g1_i1/TRINITY_DN25311_c2_g1_i7/TRINITY_DN27560_c1_g1_i3/TRINITY_DN19322_c0_g1_i2/TRINITY_DN22120_c0_g1_i1/TRINITY_DN28229_c1_g1_i1	6
biological_process	GO:0035721	intraciliary retrograde transport	5/797	13/15782	0.000297201	0.01912	0.018635	TRINITY_DN19905_c0_g1_i8/TRINITY_DN18850_c7_g1_i3/TRINITY_DN25696_c0_g1_i1/TRINITY_DN16763_c0_g1_i9/TRINITY_DN16570_c0_g1_i1	5
molecular_function	GO:0008569	ATP-dependent microtubule motor activity, minus-end-directed	6/797	20/15782	0.000342703	0.021336	0.0207949	TRINITY_DN27921_c0_g1_i1/TRINITY_DN25311_c2_g1_i7/TRINITY_DN27560_c1_g1_i3/TRINITY_DN19322_c0_g1_i2/TRINITY_DN22120_c0_g1_i1/TRINITY_DN28229_c1_g1_i1	6
cellular_component	GO:0097546	ciliary base	6/797	21/15782	0.000459434	0.0277096	0.0270068	TRINITY_DN18351_c1_g1_i4/TRINITY_DN21934_c0_g1_i9/TRINITY_DN25039_c3_g1_i16/TRINITY_DN18583_c0_g1_i18/TRINITY_DN21819_c0_g2_i6/TRINITY_DN17288_c1_g4_i1	6
biological_process	GO:0050680	negative regulation of epithelial cell proliferation	7/797	30/15782	0.000598313	0.0349922	0.0341048	TRINITY_DN25093_c4_g1_i15/TRINITY_DN21741_c0_g1_i1/TRINITY_DN20911_c1_g1_i2/TRINITY_DN24106_c3_g3_i1/TRINITY_DN14980_c1_g1_i2/TRINITY_DN19198_c0_g1_i2/TRINITY_DN27442_c1_g1_i3	7
biological_process	GO:0030968	endoplasmic reticulum unfolded protein response	7/797	31/15782	0.000739532	0.0419793	0.0409147	TRINITY_DN25480_c4_g1_i13/TRINITY_DN25177_c4_g1_i5/TRINITY_DN23565_c2_g1_i6/TRINITY_DN24849_c2_g1_i1/TRINITY_DN23802_c3_g1_i1/TRINITY_DN21503_c0_g1_i2/TRINITY_DN23573_c1_g4_i1	7
biological_process	GO:0002250	adaptive immune response	14/797	107/15782	0.000966666	0.0533047	0.0519528	TRINITY_DN14998_c0_g1_i1/TRINITY_DN18978_c6_g2_i1/TRINITY_DN23548_c7_g1_i3/TRINITY_DN14779_c0_g1_i2/TRINITY_DN21782_c2_g1_i1/TRINITY_DN16177_c0_g2_i4/TRINITY_DN24493_c0_g1_i1/TRINITY_DN19548_c0_g1_i1/TRINITY_DN15867_c0_g2_i1/TRINITY_DN23555_c6_g1_i3/TRINITY_DN18788_c1_g1_i3/TRINITY_DN16892_c5_g2_i2/TRINITY_DN42670_c0_g1_i1/TRINITY_DN21815_c4_g1_i8	14
molecular_function	GO:0003777	microtubule motor activity	10/797	62/15782	0.00100761	0.054019	0.052649	TRINITY_DN27539_c0_g1_i1/TRINITY_DN25458_c1_g1_i2/TRINITY_DN18158_c4_g1_i5/TRINITY_DN15634_c0_g1_i1/TRINITY_DN25311_c2_g1_i7/TRINITY_DN24100_c5_g2_i1/TRINITY_DN27560_c1_g1_i3/TRINITY_DN19322_c0_g1_i2/TRINITY_DN26464_c4_g1_i16/TRINITY_DN22320_c2_g1_i3	10
cellular_component	GO:0000242	pericentriolar material	5/797	17/15782	0.00120693	0.0629561	0.0613594	TRINITY_DN24100_c5_g2_i1/TRINITY_DN20410_c1_g2_i1/TRINITY_DN20819_c4_g1_i3/TRINITY_DN18583_c0_g1_i18/TRINITY_DN19008_c2_g1_i16	5
biological_process	GO:0036158	outer dynein arm assembly	4/797	11/15782	0.00160135	0.07731	0.0753493	TRINITY_DN17916_c1_g2_i7/TRINITY_DN25311_c2_g1_i7/TRINITY_DN24197_c0_g1_i2/TRINITY_DN25657_c2_g1_i3	4
molecular_function	GO:0045504	dynein heavy chain binding	4/797	11/15782	0.00160135	0.07731	0.0753493	TRINITY_DN24367_c6_g1_i9/TRINITY_DN16763_c0_g1_i9/TRINITY_DN18583_c0_g1_i18/TRINITY_DN25657_c2_g1_i3	4
biological_process	GO:0035735	intraciliary transport involved in cilium assembly	5/797	18/15782	0.00160228	0.07731	0.0753493	TRINITY_DN26285_c0_g1_i2/TRINITY_DN16763_c0_g1_i9/TRINITY_DN18583_c0_g1_i18/TRINITY_DN27442_c1_g1_i3/TRINITY_DN17272_c2_g1_i4	5
molecular_function	GO:0051959	dynein light intermediate chain binding	6/797	27/15782	0.00193418	0.091048	0.0887389	TRINITY_DN27921_c0_g1_i1/TRINITY_DN25311_c2_g1_i7/TRINITY_DN27560_c1_g1_i3/TRINITY_DN19322_c0_g1_i2/TRINITY_DN22120_c0_g1_i1/TRINITY_DN28229_c1_g1_i1	6
molecular_function	GO:0005516	calmodulin binding	24/797	251/15782	0.00205518	0.0944402	0.0920451	TRINITY_DN24979_c3_g3_i1/TRINITY_DN21397_c1_g2_i2/TRINITY_DN26190_c1_g1_i2/TRINITY_DN14480_c0_g1_i2/TRINITY_DN23057_c0_g1_i23/TRINITY_DN20543_c2_g1_i1/TRINITY_DN19649_c1_g1_i6/TRINITY_DN28301_c3_g1_i2/TRINITY_DN17761_c3_g1_i3/TRINITY_DN26439_c1_g1_i2/TRINITY_DN27597_c0_g1_i12/TRINITY_DN20178_c1_g1_i8/TRINITY_DN20763_c4_g1_i4/TRINITY_DN24849_c2_g1_i1/TRINITY_DN23893_c6_g1_i1/TRINITY_DN17302_c2_g2_…	24
molecular_function	GO:0016874	ligase activity	4/797	12/15782	0.00230663	0.101177	0.0986111	TRINITY_DN26565_c0_g1_i8/TRINITY_DN18700_c5_g1_i2/TRINITY_DN28360_c2_g2_i1/TRINITY_DN23743_c3_g2_i1	4
biological_process	GO:0090557	establishment of endothelial intestinal barrier	4/797	12/15782	0.00230663	0.101177	0.0986111	TRINITY_DN20514_c3_g1_i1/TRINITY_DN18920_c8_g1_i12/TRINITY_DN25043_c0_g1_i10/TRINITY_DN23434_c3_g2_i4	4
biological_process	GO:0001843	neural tube closure	9/797	59/15782	0.00264948	0.113078	0.11021	TRINITY_DN23795_c0_g1_i1/TRINITY_DN25974_c1_g1_i1/TRINITY_DN22119_c0_g1_i8/TRINITY_DN23024_c2_g1_i6/TRINITY_DN24100_c5_g2_i1/TRINITY_DN25213_c6_g1_i2/TRINITY_DN15946_c0_g1_i1/TRINITY_DN18029_c4_g2_i2/TRINITY_DN22964_c4_g1_i4	9
cellular_component	GO:0005815	microtubule organizing center	14/797	119/15782	0.00269513	0.113078	0.11021	TRINITY_DN24890_c2_g1_i3/TRINITY_DN20519_c2_g3_i1/TRINITY_DN22005_c2_g1_i1/TRINITY_DN21273_c1_g2_i6/TRINITY_DN18503_c4_g1_i2/TRINITY_DN27516_c1_g1_i1/TRINITY_DN23118_c3_g1_i15/TRINITY_DN20700_c4_g1_i2/TRINITY_DN18879_c1_g1_i12/TRINITY_DN15912_c0_g1_i6/TRINITY_DN28380_c0_g1_i3/TRINITY_DN45118_c0_g1_i1/TRINITY_DN24149_c0_g1_i3/TRINITY_DN18043_c0_g1_i8	14
molecular_function	GO:0045505	dynein intermediate chain binding	6/797	29/15782	0.00284812	0.116955	0.113988	TRINITY_DN27921_c0_g1_i1/TRINITY_DN25311_c2_g1_i7/TRINITY_DN27560_c1_g1_i3/TRINITY_DN19322_c0_g1_i2/TRINITY_DN22120_c0_g1_i1/TRINITY_DN28229_c1_g1_i1	6
cellular_component	GO:0001917	photoreceptor inner segment	7/797	39/15782	0.00304566	0.122461	0.119355	TRINITY_DN34192_c0_g1_i1/TRINITY_DN23535_c0_g1_i5/TRINITY_DN24100_c5_g2_i1/TRINITY_DN27781_c0_g1_i7/TRINITY_DN28351_c0_g1_i9/TRINITY_DN20998_c0_g1_i1/TRINITY_DN20235_c2_g1_i3	7
biological_process	GO:0033630	positive regulation of cell adhesion mediated by integrin	4/797	13/15782	0.0031997	0.126029	0.122833	TRINITY_DN25204_c1_g2_i1/TRINITY_DN14980_c1_g1_i2/TRINITY_DN22472_c3_g1_i1/TRINITY_DN27442_c1_g1_i3	4
molecular_function	GO:0045296	cadherin binding	18/797	182/15782	0.00497606	0.18941	0.184606	TRINITY_DN24463_c3_g1_i5/TRINITY_DN19950_c2_g1_i1/TRINITY_DN26565_c0_g1_i8/TRINITY_DN21160_c3_g1_i1/TRINITY_DN18920_c8_g1_i12/TRINITY_DN28301_c3_g1_i2/TRINITY_DN27710_c4_g2_i1/TRINITY_DN23104_c0_g1_i3/TRINITY_DN20700_c4_g1_i2/TRINITY_DN25043_c0_g1_i10/TRINITY_DN27341_c0_g1_i1/TRINITY_DN25713_c0_g1_i3/TRINITY_DN28512_c3_g1_i2/TRINITY_DN24813_c0_g1_i5/TRINITY_DN20447_c0_g1_i1/TRINITY_DN27321_c1_g3_…	18
cellular_component	GO:0044291	cell-cell contact zone	5/797	23/15782	0.00510327	0.18941	0.184606	TRINITY_DN18920_c8_g1_i12/TRINITY_DN19408_c0_g1_i2/TRINITY_DN25043_c0_g1_i10/TRINITY_DN17649_c5_g1_i1/TRINITY_DN19315_c0_g1_i1	5
cellular_component	GO:0070971	endoplasmic reticulum exit site	5/797	23/15782	0.00510327	0.18941	0.184606	TRINITY_DN18933_c2_g1_i2/TRINITY_DN27864_c5_g1_i1/TRINITY_DN22279_c2_g1_i3/TRINITY_DN23530_c0_g1_i8/TRINITY_DN18879_c1_g1_i12	5
biological_process	GO:0019886	antigen processing and presentation of exogenous peptide antigen via MHC class II	7/797	43/15782	0.0053593	0.19516	0.19021	TRINITY_DN28491_c1_g2_i1/TRINITY_DN18978_c6_g2_i1/TRINITY_DN22279_c2_g1_i3/TRINITY_DN15867_c0_g2_i1/TRINITY_DN24650_c4_g1_i3/TRINITY_DN26464_c4_g1_i16/TRINITY_DN42670_c0_g1_i1	7
molecular_function	GO:0016829	lyase activity	4/797	15/15782	0.00563507	0.19774	0.192725	TRINITY_DN19102_c0_g1_i9/TRINITY_DN18503_c4_g1_i2/TRINITY_DN23222_c0_g1_i1/TRINITY_DN24707_c0_g1_i17	4
cellular_component	GO:0030992	intraciliary transport particle B	4/797	15/15782	0.00563507	0.19774	0.192725	TRINITY_DN25093_c4_g1_i15/TRINITY_DN15466_c0_g1_i1/TRINITY_DN27442_c1_g1_i3/TRINITY_DN17272_c2_g1_i4	4
biological_process	GO:0008104	protein localization	9/797	67/15782	0.00630557	0.217317	0.211805	TRINITY_DN24890_c2_g1_i3/TRINITY_DN22032_c0_g2_i2/TRINITY_DN3583_c0_g1_i1/TRINITY_DN23535_c0_g1_i5/TRINITY_DN24100_c5_g2_i1/TRINITY_DN18870_c3_g1_i5/TRINITY_DN28351_c0_g1_i9/TRINITY_DN16570_c0_g1_i1/TRINITY_DN27288_c7_g1_i3	9
biological_process	GO:0043647	inositol phosphate metabolic process	5/797	25/15782	0.00741322	0.246103	0.239862	TRINITY_DN28301_c3_g1_i2/TRINITY_DN22050_c4_g1_i5/TRINITY_DN20103_c1_g1_i2/TRINITY_DN16605_c0_g2_i2/TRINITY_DN15646_c0_g1_i2	5
cellular_component	GO:0097542	ciliary tip	5/797	25/15782	0.00741322	0.246103	0.239862	TRINITY_DN34192_c0_g1_i1/TRINITY_DN17510_c6_g1_i7/TRINITY_DN25150_c1_g1_i8/TRINITY_DN18583_c0_g1_i18/TRINITY_DN27442_c1_g1_i3	5
cellular_component	GO:0001750	photoreceptor outer segment	8/797	57/15782	0.00752337	0.246103	0.239862	TRINITY_DN19905_c0_g1_i8/TRINITY_DN34192_c0_g1_i1/TRINITY_DN25696_c0_g1_i1/TRINITY_DN24100_c5_g2_i1/TRINITY_DN23895_c0_g1_i3/TRINITY_DN27781_c0_g1_i7/TRINITY_DN20998_c0_g1_i1/TRINITY_DN20235_c2_g1_i3	8
cellular_component	GO:0005856	cytoskeleton	30/797	375/15782	0.00876996	0.253601	0.247169	TRINITY_DN24804_c0_g1_i3/TRINITY_DN20939_c0_g1_i4/TRINITY_DN24037_c5_g1_i1/TRINITY_DN27465_c1_g1_i4/TRINITY_DN28038_c1_g1_i2/TRINITY_DN26709_c3_g1_i1/TRINITY_DN27829_c1_g1_i1/TRINITY_DN19644_c0_g1_i12/TRINITY_DN19905_c0_g1_i8/TRINITY_DN21106_c2_g1_i7/TRINITY_DN26534_c1_g1_i2/TRINITY_DN13186_c0_g1_i2/TRINITY_DN26686_c1_g1_i1/TRINITY_DN18351_c1_g1_i4/TRINITY_DN18410_c4_g1_i10/TRINITY_DN26491_c1_g1_…	30
biological_process	GO:1902017	regulation of cilium assembly	5/797	26/15782	0.00880432	0.253601	0.247169	TRINITY_DN17916_c1_g2_i7/TRINITY_DN17510_c6_g1_i7/TRINITY_DN25696_c0_g1_i1/TRINITY_DN16763_c0_g1_i9/TRINITY_DN15912_c0_g1_i6	5
cellular_component	GO:0009897	external side of plasma membrane	20/797	222/15782	0.00887268	0.253601	0.247169	TRINITY_DN28491_c1_g2_i1/TRINITY_DN26838_c3_g1_i1/TRINITY_DN14998_c0_g1_i1/TRINITY_DN9091_c0_g1_i2/TRINITY_DN23491_c0_g1_i4/TRINITY_DN28085_c0_g1_i1/TRINITY_DN22885_c0_g1_i3/TRINITY_DN45070_c0_g1_i1/TRINITY_DN15734_c0_g1_i1/TRINITY_DN23548_c7_g1_i3/TRINITY_DN16177_c0_g2_i4/TRINITY_DN22256_c4_g2_i1/TRINITY_DN25274_c0_g1_i1/TRINITY_DN22658_c1_g1_i3/TRINITY_DN16070_c0_g1_i1/TRINITY_DN24650_c4_g1_i3/…	20
biological_process	GO:0002027	regulation of heart rate	4/797	17/15782	0.00906655	0.253601	0.247169	TRINITY_DN24564_c0_g1_i2/TRINITY_DN22789_c1_g1_i1/TRINITY_DN22369_c0_g1_i3/TRINITY_DN19234_c4_g2_i1	4
biological_process	GO:0002062	chondrocyte differentiation	4/797	17/15782	0.00906655	0.253601	0.247169	TRINITY_DN25093_c4_g1_i15/TRINITY_DN22792_c2_g1_i3/TRINITY_DN25177_c4_g1_i5/TRINITY_DN18589_c4_g1_i7	4
molecular_function	GO:0004653	polypeptide N-acetylgalactosaminyltransferase activity	4/797	17/15782	0.00906655	0.253601	0.247169	TRINITY_DN27481_c0_g1_i9/TRINITY_DN23101_c5_g1_i3/TRINITY_DN25823_c0_g3_i1/TRINITY_DN21756_c0_g1_i1	4
biological_process	GO:0035845	photoreceptor cell outer segment organization	4/797	17/15782	0.00906655	0.253601	0.247169	TRINITY_DN34192_c0_g1_i1/TRINITY_DN18351_c1_g1_i4/TRINITY_DN25696_c0_g1_i1/TRINITY_DN24100_c5_g2_i1	4
biological_process	GO:0046427	positive regulation of receptor signaling pathway via JAK-STAT	4/797	17/15782	0.00906655	0.253601	0.247169	TRINITY_DN23491_c0_g1_i4/TRINITY_DN21393_c4_g1_i3/TRINITY_DN18733_c4_g2_i1/TRINITY_DN22476_c3_g1_i4	4
biological_process	GO:0071539	protein localization to centrosome	4/797	17/15782	0.00906655	0.253601	0.247169	TRINITY_DN26285_c0_g1_i2/TRINITY_DN24100_c5_g2_i1/TRINITY_DN20410_c1_g2_i1/TRINITY_DN28358_c0_g1_i6	4
cellular_component	GO:0097225	sperm midpiece	4/797	17/15782	0.00906655	0.253601	0.247169	TRINITY_DN22809_c0_g1_i5/TRINITY_DN24155_c1_g1_i5/TRINITY_DN21458_c2_g1_i9/TRINITY_DN17272_c2_g1_i4	4
biological_process	GO:0032496	response to lipopolysaccharide	9/797	73/15782	0.010964	0.270877	0.264007	TRINITY_DN21397_c1_g2_i2/TRINITY_DN20514_c3_g1_i1/TRINITY_DN26135_c0_g1_i12/TRINITY_DN15249_c0_g1_i5/TRINITY_DN28297_c2_g1_i3/TRINITY_DN23548_c7_g1_i3/TRINITY_DN18850_c7_g1_i3/TRINITY_DN24106_c3_g3_i1/TRINITY_DN21444_c0_g1_i1	9
biological_process	GO:0060041	retina development in camera-type eye	7/797	49/15782	0.0110106	0.270877	0.264007	TRINITY_DN21711_c2_g1_i1/TRINITY_DN25204_c1_g2_i1/TRINITY_DN19408_c0_g1_i2/TRINITY_DN34192_c0_g1_i1/TRINITY_DN18351_c1_g1_i4/TRINITY_DN22256_c4_g2_i1/TRINITY_DN28360_c2_g2_i1	7
biological_process	GO:0001895	retina homeostasis	4/797	18/15782	0.0111992	0.270877	0.264007	TRINITY_DN24100_c5_g2_i1/TRINITY_DN21132_c1_g1_i1/TRINITY_DN16570_c0_g1_i1/TRINITY_DN20235_c2_g1_i3	4
biological_process	GO:0019882	antigen processing and presentation	4/797	18/15782	0.0111992	0.270877	0.264007	TRINITY_DN28491_c1_g2_i1/TRINITY_DN18978_c6_g2_i1/TRINITY_DN15867_c0_g2_i1/TRINITY_DN24650_c4_g1_i3	4
cellular_component	GO:0097730	non-motile cilium	4/797	18/15782	0.0111992	0.270877	0.264007	TRINITY_DN19905_c0_g1_i8/TRINITY_DN24090_c1_g1_i4/TRINITY_DN25696_c0_g1_i1/TRINITY_DN24100_c5_g2_i1	4
biological_process	GO:0001892	embryonic placenta development	3/797	10/15782	0.0117895	0.270877	0.264007	TRINITY_DN25213_c6_g1_i2/TRINITY_DN16892_c5_g2_i2/TRINITY_DN22369_c0_g1_i3	3
biological_process	GO:0007398	ectoderm development	3/797	10/15782	0.0117895	0.270877	0.264007	TRINITY_DN15946_c0_g1_i1/TRINITY_DN22243_c6_g1_i1/TRINITY_DN21524_c3_g2_i4	3
molecular_function	GO:0008568	microtubule-severing ATPase activity	3/797	10/15782	0.0117895	0.270877	0.264007	TRINITY_DN25237_c1_g1_i1/TRINITY_DN25699_c0_g1_i1/TRINITY_DN45118_c0_g1_i1	3
cellular_component	GO:0030991	intraciliary transport particle A	3/797	10/15782	0.0117895	0.270877	0.264007	TRINITY_DN19905_c0_g1_i8/TRINITY_DN18850_c7_g1_i3/TRINITY_DN25696_c0_g1_i1	3
biological_process	GO:0060285	cilium-dependent cell motility	3/797	10/15782	0.0117895	0.270877	0.264007	TRINITY_DN19598_c0_g1_i1/TRINITY_DN24311_c1_g1_i3/TRINITY_DN19322_c0_g1_i2	3
biological_process	GO:0070198	protein localization to chromosome, telomeric region	3/797	10/15782	0.0117895	0.270877	0.264007	TRINITY_DN21741_c0_g1_i1/TRINITY_DN22699_c1_g1_i2/TRINITY_DN16785_c0_g1_i15	3
biological_process	GO:0097067	cellular response to thyroid hormone stimulus	3/797	10/15782	0.0117895	0.270877	0.264007	TRINITY_DN26709_c3_g1_i1/TRINITY_DN45070_c0_g1_i1/TRINITY_DN18733_c4_g2_i1	3
biological_process	GO:1900017	positive regulation of cytokine production involved in inflammatory response	3/797	10/15782	0.0117895	0.270877	0.264007	TRINITY_DN24294_c4_g1_i2/TRINITY_DN25742_c3_g1_i1/TRINITY_DN25989_c2_g2_i4	3
biological_process	GO:1903546	protein localization to photoreceptor outer segment	3/797	10/15782	0.0117895	0.270877	0.264007	TRINITY_DN21711_c2_g1_i1/TRINITY_DN24100_c5_g2_i1/TRINITY_DN16291_c2_g1_i3	3
biological_process	GO:2000060	positive regulation of ubiquitin-dependent protein catabolic process	3/797	10/15782	0.0117895	0.270877	0.264007	TRINITY_DN16484_c2_g3_i5/TRINITY_DN21395_c1_g1_i6/TRINITY_DN21524_c3_g2_i4	3
biological_process	GO:0033365	protein localization to organelle	4/797	19/15782	0.0136296	0.309473	0.301624	TRINITY_DN15731_c0_g1_i1/TRINITY_DN23535_c0_g1_i5/TRINITY_DN24100_c5_g2_i1/TRINITY_DN28351_c0_g1_i9	4
molecular_function	GO:0008236	serine-type peptidase activity	5/797	29/15782	0.0140354	0.311359	0.303463	TRINITY_DN18761_c5_g1_i1/TRINITY_DN18029_c4_g2_i2/TRINITY_DN27248_c0_g1_i3/TRINITY_DN19198_c0_g1_i2/TRINITY_DN28096_c1_g1_i1	5
biological_process	GO:0046329	negative regulation of JNK cascade	5/797	29/15782	0.0140354	0.311359	0.303463	TRINITY_DN18031_c4_g1_i1/TRINITY_DN17510_c6_g1_i7/TRINITY_DN24106_c3_g3_i1/TRINITY_DN15966_c0_g1_i1/TRINITY_DN18001_c4_g2_i1	5
biological_process	GO:0032958	inositol phosphate biosynthetic process	3/797	11/15782	0.01561	0.334748	0.326258	TRINITY_DN17302_c2_g2_i4/TRINITY_DN16605_c0_g2_i2/TRINITY_DN15646_c0_g1_i2	3
biological_process	GO:0043069	negative regulation of programmed cell death	3/797	11/15782	0.01561	0.334748	0.326258	TRINITY_DN18031_c4_g1_i1/TRINITY_DN24849_c2_g1_i1/TRINITY_DN18733_c4_g2_i1	3
biological_process	GO:0071425	hematopoietic stem cell proliferation	3/797	11/15782	0.01561	0.334748	0.326258	TRINITY_DN18031_c4_g1_i1/TRINITY_DN18589_c4_g1_i7/TRINITY_DN14980_c1_g1_i2	3
biological_process	GO:0048854	brain morphogenesis	4/797	20/15782	0.0163706	0.346228	0.337447	TRINITY_DN25537_c1_g1_i1/TRINITY_DN22809_c0_g1_i5/TRINITY_DN24100_c5_g2_i1/TRINITY_DN16570_c0_g1_i1	4
biological_process	GO:0005975	carbohydrate metabolic process	9/797	78/15782	0.0165041	0.346228	0.337447	TRINITY_DN21340_c1_g1_i5/TRINITY_DN17761_c3_g1_i3/TRINITY_DN14272_c0_g1_i2/TRINITY_DN24564_c0_g1_i2/TRINITY_DN19491_c0_g1_i5/TRINITY_DN28060_c1_g1_i1/TRINITY_DN27753_c2_g1_i1/TRINITY_DN26121_c2_g1_i1/TRINITY_DN25503_c2_g1_i8	9
molecular_function	GO:0042162	telomeric DNA binding	4/797	21/15782	0.019433	0.396518	0.386462	TRINITY_DN21741_c0_g1_i1/TRINITY_DN26599_c2_g1_i4/TRINITY_DN22699_c1_g1_i2/TRINITY_DN39270_c0_g1_i1	4
biological_process	GO:0010719	negative regulation of epithelial to mesenchymal transition	3/797	12/15782	0.0200445	0.396518	0.386462	TRINITY_DN21358_c3_g1_i1/TRINITY_DN14980_c1_g1_i2/TRINITY_DN19198_c0_g1_i2	3
biological_process	GO:0042551	neuron maturation	3/797	12/15782	0.0200445	0.396518	0.386462	TRINITY_DN25204_c1_g2_i1/TRINITY_DN22789_c1_g1_i1/TRINITY_DN19234_c4_g2_i1	3
biological_process	GO:0046548	retinal rod cell development	3/797	12/15782	0.0200445	0.396518	0.386462	TRINITY_DN34192_c0_g1_i1/TRINITY_DN22256_c4_g2_i1/TRINITY_DN24100_c5_g2_i1	3
molecular_function	GO:0070403	NAD+ binding	3/797	12/15782	0.0200445	0.396518	0.386462	TRINITY_DN20154_c2_g1_i2/TRINITY_DN15249_c0_g1_i5/TRINITY_DN17134_c7_g1_i5	3
biological_process	GO:0030855	epithelial cell differentiation	6/797	43/15782	0.0201341	0.396518	0.386462	TRINITY_DN20350_c4_g1_i2/TRINITY_DN45070_c0_g1_i1/TRINITY_DN5717_c0_g1_i1/TRINITY_DN22221_c8_g1_i3/TRINITY_DN27521_c2_g1_i4/TRINITY_DN16831_c1_g1_i5	6
biological_process	GO:0009617	response to bacterium	8/797	68/15782	0.0207839	0.405181	0.394905	TRINITY_DN34300_c0_g1_i1/TRINITY_DN22792_c2_g1_i3/TRINITY_DN22668_c4_g1_i4/TRINITY_DN20086_c1_g1_i1/TRINITY_DN20410_c1_g2_i1/TRINITY_DN9741_c0_g1_i1/TRINITY_DN19916_c3_g2_i1/TRINITY_DN19981_c0_g1_i3	8
cellular_component	GO:0005769	early endosome	18/797	213/15782	0.0227364	0.430896	0.419967	TRINITY_DN28491_c1_g2_i1/TRINITY_DN18547_c0_g1_i5/TRINITY_DN19413_c1_g1_i21/TRINITY_DN17182_c5_g1_i17/TRINITY_DN19649_c1_g1_i6/TRINITY_DN22393_c1_g4_i4/TRINITY_DN25204_c1_g2_i1/TRINITY_DN18158_c4_g1_i5/TRINITY_DN23565_c2_g1_i6/TRINITY_DN27422_c1_g1_i1/TRINITY_DN26862_c0_g1_i6/TRINITY_DN15078_c0_g1_i2/TRINITY_DN27824_c2_g1_i2/TRINITY_DN27502_c0_g1_i5/TRINITY_DN25850_c3_g1_i2/TRINITY_DN18870_c3_g1_…	18
molecular_function	GO:0001618	virus receptor activity	4/797	22/15782	0.0228261	0.430896	0.419967	TRINITY_DN20514_c3_g1_i1/TRINITY_DN17867_c4_g1_i15/TRINITY_DN25713_c0_g1_i3/TRINITY_DN18788_c1_g1_i3	4
molecular_function	GO:0035035	histone acetyltransferase binding	4/797	22/15782	0.0228261	0.430896	0.419967	TRINITY_DN26066_c2_g1_i3/TRINITY_DN26599_c0_g1_i2/TRINITY_DN22369_c0_g1_i3/TRINITY_DN15000_c0_g2_i1	4
molecular_function	GO:0005102	signaling receptor binding	17/797	198/15782	0.022996	0.430896	0.419967	TRINITY_DN34300_c0_g1_i1/TRINITY_DN24804_c0_g1_i3/TRINITY_DN23885_c4_g1_i2/TRINITY_DN23987_c0_g1_i1/TRINITY_DN24294_c4_g1_i2/TRINITY_DN16313_c0_g1_i2/TRINITY_DN18287_c0_g1_i3/TRINITY_DN39247_c0_g1_i1/TRINITY_DN27500_c1_g3_i4/TRINITY_DN24493_c0_g1_i1/TRINITY_DN28145_c1_g1_i16/TRINITY_DN15487_c0_g1_i1/TRINITY_DN18870_c3_g1_i5/TRINITY_DN25989_c2_g2_i4/TRINITY_DN16570_c0_g1_i1/TRINITY_DN16757_c2_g1_i…	17
biological_process	GO:0030030	cell projection organization	5/797	33/15782	0.023784	0.441376	0.430182	TRINITY_DN21398_c5_g1_i3/TRINITY_DN18351_c1_g1_i4/TRINITY_DN27631_c6_g1_i1/TRINITY_DN21327_c1_g1_i8/TRINITY_DN21309_c3_g1_i1	5
biological_process	GO:0045954	positive regulation of natural killer cell mediated cytotoxicity	3/797	13/15782	0.0250979	0.456971	0.445382	TRINITY_DN14998_c0_g1_i1/TRINITY_DN26135_c0_g1_i12/TRINITY_DN24493_c0_g1_i1	3
biological_process	GO:0050832	defense response to fungus	3/797	13/15782	0.0250979	0.456971	0.445382	TRINITY_DN24294_c4_g1_i2/TRINITY_DN23555_c6_g1_i3/TRINITY_DN25989_c2_g2_i4	3
molecular_function	GO:0008017	microtubule binding	19/797	232/15782	0.0262235	0.465328	0.453526	TRINITY_DN27539_c0_g1_i1/TRINITY_DN25458_c1_g1_i2/TRINITY_DN28382_c0_g1_i2/TRINITY_DN25237_c1_g1_i1/TRINITY_DN26709_c3_g1_i1/TRINITY_DN18158_c4_g1_i5/TRINITY_DN15634_c0_g1_i1/TRINITY_DN34192_c0_g1_i1/TRINITY_DN26245_c0_g1_i6/TRINITY_DN25699_c0_g1_i1/TRINITY_DN16216_c1_g1_i1/TRINITY_DN20040_c4_g1_i17/TRINITY_DN22582_c0_g1_i1/TRINITY_DN26464_c4_g1_i16/TRINITY_DN22320_c2_g1_i3/TRINITY_DN26929_c2_g1_…	19
biological_process	GO:0032869	cellular response to insulin stimulus	8/797	71/15782	0.0262504	0.465328	0.453526	TRINITY_DN23057_c0_g1_i23/TRINITY_DN26791_c3_g1_i1/TRINITY_DN14694_c0_g1_i6/TRINITY_DN19493_c0_g2_i1/TRINITY_DN18287_c0_g1_i3/TRINITY_DN23237_c5_g1_i11/TRINITY_DN22658_c1_g1_i3/TRINITY_DN26599_c0_g1_i2	8
biological_process	GO:0048701	embryonic cranial skeleton morphogenesis	4/797	23/15782	0.0265572	0.465328	0.453526	TRINITY_DN19905_c0_g1_i8/TRINITY_DN25696_c0_g1_i1/TRINITY_DN22789_c1_g1_i1/TRINITY_DN19234_c4_g2_i1	4
molecular_function	GO:0004896	cytokine receptor activity	5/797	34/15782	0.0267624	0.465328	0.453526	TRINITY_DN9091_c0_g1_i2/TRINITY_DN23491_c0_g1_i4/TRINITY_DN22885_c0_g1_i3/TRINITY_DN25274_c0_g1_i1/TRINITY_DN24650_c4_g1_i3	5
biological_process	GO:0007098	centrosome cycle	5/797	34/15782	0.0267624	0.465328	0.453526	TRINITY_DN26905_c1_g1_i1/TRINITY_DN23535_c0_g1_i5/TRINITY_DN20507_c3_g1_i4/TRINITY_DN24100_c5_g2_i1/TRINITY_DN28351_c0_g1_i9	5
biological_process	GO:0055085	transmembrane transport	8/797	72/15782	0.0282756	0.485569	0.473255	TRINITY_DN27054_c1_g1_i10/TRINITY_DN27165_c0_g3_i1/TRINITY_DN24208_c3_g1_i2/TRINITY_DN16642_c1_g1_i10/TRINITY_DN18604_c3_g1_i3/TRINITY_DN18989_c0_g1_i4/TRINITY_DN27942_c1_g1_i1/TRINITY_DN25547_c2_g1_i2	8
cellular_component	GO:0032580	Golgi cisterna membrane	7/797	59/15782	0.0284297	0.485569	0.473255	TRINITY_DN21340_c1_g1_i5/TRINITY_DN23116_c5_g1_i4/TRINITY_DN43772_c0_g1_i1/TRINITY_DN20273_c5_g1_i2/TRINITY_DN20640_c1_g1_i5/TRINITY_DN26633_c0_g1_i1/TRINITY_DN27341_c0_g1_i1	7
biological_process	GO:0010923	negative regulation of phosphatase activity	6/797	47/15782	0.0299631	0.487817	0.475446	TRINITY_DN19649_c1_g1_i6/TRINITY_DN16607_c8_g1_i2/TRINITY_DN20410_c1_g2_i1/TRINITY_DN27913_c1_g2_i4/TRINITY_DN27261_c1_g2_i3/TRINITY_DN27502_c0_g1_i5	6
biological_process	GO:0030308	negative regulation of cell growth	8/797	73/15782	0.0304063	0.487817	0.475446	TRINITY_DN22032_c0_g2_i2/TRINITY_DN20543_c2_g1_i1/TRINITY_DN26709_c3_g1_i1/TRINITY_DN14272_c0_g1_i2/TRINITY_DN14980_c1_g1_i2/TRINITY_DN17727_c2_g1_i2/TRINITY_DN22476_c3_g1_i4/TRINITY_DN22508_c3_g1_i2	8
molecular_function	GO:0017016	Ras GTPase binding	4/797	24/15782	0.030632	0.487817	0.475446	TRINITY_DN22050_c4_g1_i5/TRINITY_DN15432_c0_g1_i1/TRINITY_DN25043_c0_g1_i10/TRINITY_DN20852_c3_g1_i14	4
biological_process	GO:0030218	erythrocyte differentiation	4/797	24/15782	0.030632	0.487817	0.475446	TRINITY_DN20203_c0_g1_i8/TRINITY_DN20819_c4_g1_i3/TRINITY_DN18733_c4_g2_i1/TRINITY_DN22369_c0_g1_i3	4
biological_process	GO:0006957	complement activation, alternative pathway	3/797	14/15782	0.0307694	0.487817	0.475446	TRINITY_DN15759_c0_g1_i2/TRINITY_DN22256_c4_g2_i1/TRINITY_DN26564_c2_g1_i4	3
biological_process	GO:0007019	microtubule depolymerization	3/797	14/15782	0.0307694	0.487817	0.475446	TRINITY_DN27539_c0_g1_i1/TRINITY_DN25699_c0_g1_i1/TRINITY_DN26464_c4_g1_i16	3
cellular_component	GO:0030140	trans-Golgi network transport vesicle	3/797	14/15782	0.0307694	0.487817	0.475446	TRINITY_DN26862_c0_g1_i6/TRINITY_DN15284_c0_g1_i1/TRINITY_DN22658_c1_g1_i3	3
cellular_component	GO:0097228	sperm principal piece	3/797	14/15782	0.0307694	0.487817	0.475446	TRINITY_DN17615_c6_g1_i24/TRINITY_DN24155_c1_g1_i5/TRINITY_DN17272_c2_g1_i4	3
biological_process	GO:0034976	response to endoplasmic reticulum stress	7/797	60/15782	0.0308361	0.487817	0.475446	TRINITY_DN25480_c4_g1_i13/TRINITY_DN26791_c3_g1_i1/TRINITY_DN25177_c4_g1_i5/TRINITY_DN24849_c2_g1_i1/TRINITY_DN27464_c0_g1_i2/TRINITY_DN18990_c1_g2_i12/TRINITY_DN23573_c1_g4_i1	7
biological_process	GO:0007507	heart development	13/797	146/15782	0.0335383	0.526251	0.512905	TRINITY_DN17916_c1_g2_i7/TRINITY_DN15734_c0_g1_i1/TRINITY_DN25696_c0_g1_i1/TRINITY_DN25311_c2_g1_i7/TRINITY_DN22050_c4_g1_i5/TRINITY_DN19183_c1_g1_i4/TRINITY_DN27332_c1_g1_i3/TRINITY_DN19598_c0_g1_i1/TRINITY_DN21819_c0_g2_i6/TRINITY_DN24084_c0_g1_i7/TRINITY_DN25657_c2_g1_i3/TRINITY_DN27442_c1_g1_i3/TRINITY_DN15802_c0_g1_i3	13
molecular_function	GO:0001103	RNA polymerase II repressing transcription factor binding	4/797	25/15782	0.0350547	0.541244	0.527518	TRINITY_DN24100_c5_g2_i1/TRINITY_DN23452_c2_g1_i1/TRINITY_DN26599_c0_g1_i2/TRINITY_DN16570_c0_g1_i1	4
biological_process	GO:0042113	B cell activation	4/797	25/15782	0.0350547	0.541244	0.527518	TRINITY_DN34300_c0_g1_i1/TRINITY_DN16177_c0_g2_i4/TRINITY_DN19916_c3_g2_i1/TRINITY_DN23555_c6_g1_i3	4
molecular_function	GO:0015095	magnesium ion transmembrane transporter activity	3/797	15/15782	0.037053	0.55869	0.54452	TRINITY_DN19413_c1_g1_i21/TRINITY_DN26656_c1_g3_i1/TRINITY_DN19693_c7_g1_i1	3
cellular_component	GO:0097731	9+0 non-motile cilium	3/797	15/15782	0.037053	0.55869	0.54452	TRINITY_DN25093_c4_g1_i15/TRINITY_DN24090_c1_g1_i4/TRINITY_DN28360_c2_g2_i1	3
biological_process	GO:2000059	negative regulation of ubiquitin-dependent protein catabolic process	3/797	15/15782	0.037053	0.55869	0.54452	TRINITY_DN26035_c3_g1_i3/TRINITY_DN24547_c1_g2_i2/TRINITY_DN16430_c0_g1_i3	3
biological_process	GO:0010629	negative regulation of gene expression	11/797	119/15782	0.0381916	0.571394	0.556902	TRINITY_DN22799_c2_g2_i7/TRINITY_DN26709_c3_g1_i1/TRINITY_DN39270_c0_g1_i1/TRINITY_DN23832_c1_g2_i3/TRINITY_DN18850_c7_g1_i3/TRINITY_DN18589_c4_g1_i7/TRINITY_DN24100_c5_g2_i1/TRINITY_DN22243_c6_g1_i1/TRINITY_DN23555_c6_g1_i3/TRINITY_DN22472_c3_g1_i1/TRINITY_DN21503_c0_g1_i2	11
biological_process	GO:0050890	cognition	4/797	26/15782	0.0398275	0.591285	0.576289	TRINITY_DN36603_c0_g1_i1/TRINITY_DN24380_c1_g1_i5/TRINITY_DN24208_c3_g1_i2/TRINITY_DN42670_c0_g1_i1	4
cellular_component	GO:0005871	kinesin complex	6/797	51/15782	0.0425007	0.614497	0.598913	TRINITY_DN27539_c0_g1_i1/TRINITY_DN25458_c1_g1_i2/TRINITY_DN18158_c4_g1_i5/TRINITY_DN15634_c0_g1_i1/TRINITY_DN26464_c4_g1_i16/TRINITY_DN22320_c2_g1_i3	6
biological_process	GO:0000086	G2/M transition of mitotic cell cycle	8/797	78/15782	0.0427132	0.614497	0.598913	TRINITY_DN24804_c0_g1_i3/TRINITY_DN28382_c0_g1_i2/TRINITY_DN21393_c4_g1_i3/TRINITY_DN28397_c0_g1_i14/TRINITY_DN20507_c3_g1_i4/TRINITY_DN20410_c1_g2_i1/TRINITY_DN27538_c0_g1_i1/TRINITY_DN28380_c0_g1_i3	8
biological_process	GO:0000187	activation of MAPK activity	8/797	78/15782	0.0427132	0.614497	0.598913	TRINITY_DN21397_c1_g2_i2/TRINITY_DN25204_c1_g2_i1/TRINITY_DN22050_c4_g1_i5/TRINITY_DN15983_c3_g1_i10/TRINITY_DN24650_c4_g1_i3/TRINITY_DN18733_c4_g2_i1/TRINITY_DN28512_c3_g1_i2/TRINITY_DN26564_c2_g1_i4	8
molecular_function	GO:0004180	carboxypeptidase activity	3/797	16/15782	0.0439382	0.614497	0.598913	TRINITY_DN18761_c5_g1_i1/TRINITY_DN20751_c4_g1_i1/TRINITY_DN28096_c1_g1_i1	3
biological_process	GO:0007099	centriole replication	3/797	16/15782	0.0439382	0.614497	0.598913	TRINITY_DN21393_c4_g1_i3/TRINITY_DN27538_c0_g1_i1/TRINITY_DN20332_c0_g1_i2	3
biological_process	GO:0010803	regulation of tumor necrosis factor-mediated signaling pathway	3/797	16/15782	0.0439382	0.614497	0.598913	TRINITY_DN24037_c5_g1_i1/TRINITY_DN17510_c6_g1_i7/TRINITY_DN26597_c1_g1_i2	3
biological_process	GO:0031295	T cell costimulation	3/797	16/15782	0.0439382	0.614497	0.598913	TRINITY_DN18788_c1_g1_i3/TRINITY_DN15516_c0_g1_i1/TRINITY_DN25552_c2_g1_i2	3
biological_process	GO:0061436	establishment of skin barrier	3/797	16/15782	0.0439382	0.614497	0.598913	TRINITY_DN20514_c3_g1_i1/TRINITY_DN23222_c0_g1_i1/TRINITY_DN15946_c0_g1_i1	3
cellular_component	GO:0012507	ER to Golgi transport vesicle membrane	4/797	27/15782	0.0449513	0.624143	0.608314	TRINITY_DN27864_c5_g1_i1/TRINITY_DN22279_c2_g1_i3/TRINITY_DN19656_c4_g1_i12/TRINITY_DN42670_c0_g1_i1	4
cellular_component	GO:0001669	acrosomal vesicle	6/797	52/15782	0.0460795	0.635239	0.619129	TRINITY_DN16279_c4_g1_i2/TRINITY_DN21458_c2_g1_i9/TRINITY_DN26503_c5_g1_i7/TRINITY_DN36836_c0_g1_i1/TRINITY_DN22935_c0_g1_i14/TRINITY_DN17288_c1_g4_i1	6
biological_process	GO:0006897	endocytosis	12/797	138/15782	0.0466332	0.638313	0.622125	TRINITY_DN20873_c0_g1_i2/TRINITY_DN23491_c0_g1_i4/TRINITY_DN27906_c5_g2_i2/TRINITY_DN23395_c2_g2_i5/TRINITY_DN21332_c4_g1_i1/TRINITY_DN22197_c0_g1_i6/TRINITY_DN18148_c0_g1_i4/TRINITY_DN27824_c2_g1_i2/TRINITY_DN27502_c0_g1_i5/TRINITY_DN25850_c3_g1_i2/TRINITY_DN27803_c1_g1_i1/TRINITY_DN18043_c0_g1_i8	12
molecular_function	GO:0030246	carbohydrate binding	12/797	139/15782	0.0488073	0.663367	0.646543	TRINITY_DN23885_c4_g1_i2/TRINITY_DN27481_c0_g1_i9/TRINITY_DN23101_c5_g1_i3/TRINITY_DN19408_c0_g1_i2/TRINITY_DN24380_c1_g1_i5/TRINITY_DN15212_c0_g1_i1/TRINITY_DN25823_c0_g3_i1/TRINITY_DN18549_c0_g1_i1/TRINITY_DN28060_c1_g1_i1/TRINITY_DN21756_c0_g1_i1/TRINITY_DN27753_c2_g1_i1/TRINITY_DN27803_c1_g1_i1	12
biological_process	GO:0007173	epidermal growth factor receptor signaling pathway	5/797	40/15782	0.0495316	0.666582	0.649677	TRINITY_DN18158_c4_g1_i5/TRINITY_DN21794_c4_g1_i10/TRINITY_DN22050_c4_g1_i5/TRINITY_DN20447_c0_g1_i1/TRINITY_DN19981_c0_g1_i3	5

## Sheet: Table S9
Table S9 The name of TRINITY corresponding to the V2R gene
Name of V2R	Name of TRINITY
V2R26_1	TRINITY_DN21680_c3_g1_i1
V2R26_2	TRINITY_DN16852_c1_g1_i1
V2R26_3	TRINITY_DN27496_c3_g1_i6
V2R26_4	TRINITY_DN16146_c3_g2_i2
V2R26_5	TRINITY_DN25687_c1_g1_i1
V2R26_6	TRINITY_DN28468_c0_g1_i1
V2R26_7	TRINITY_DN28350_c0_g1_i1
V2R26_8	TRINITY_DN16010_c0_g1_i1
V2R26_9	TRINITY_DN27958_c2_g1_i1
V2R26_10	TRINITY_DN28443_c1_g1_i1
V2R26_11	TRINITY_DN17464_c1_g2_i1
V2R26_12	TRINITY_DN22173_c4_g2_i1
V2R26_13	TRINITY_DN17579_c4_g1_i2
V2R26_14	TRINITY_DN25201_c0_g1_i4
V2R26_15	TRINITY_DN24479_c1_g1_i1
V2R26_16	TRINITY_DN19741_c3_g2_i1
V2R26_17	TRINITY_DN16852_c3_g4_i2
V2R26_18	TRINITY_DN22173_c3_g1_i1
V2R1_1	TRINITY_DN18279_c0_g1_i7
V2R1_2	TRINITY_DN20562_c7_g2_i2
V2R1_3	TRINITY_DN23250_c0_g2_i1
